# Supplementary material for: Upregulation of homeobox gene is correlated with poor survival outcomes in cervical cancer
Source: Oncotarget. 2017 Sep 16;8(48):84396–402. doi: 10.18632/oncotarget.21041 (PMC5663605; doi:10.18632/oncotarget.21041)
Supplement: Supplementary file 2 [file oncotarget-08-84396-s002.xlsx]

## Sheet: denseDataOnlyDownload (4)
sample	age_at_initial_pathologic_diagnosis	AGE01	clinical_stage	STAGE12	histological_type	HISTO12345	HISTO01	neoplasm_histologic_grade	GRADE01	number_of_lymphnodes_positive_by_he	LN01	lymphovascular_invasion_indicator	LVI01	eastern_cancer_oncology_group	ECOG01	days_to_death	Death	_TIME_TO_EVENT	OS	HOXA1	A1	HOXA2	A2	HOXA3	A3	HOXA4	A4	HOXA5	A5	HOXA6	A6	HOXA7	A7	HOXA9	A9	HOXA10	A10	HOXA11	A11	HOXA13	A13	HOXB1	B1	HOXB2	B2	HOXB3	B3	HOXB4	B4
TCGA-2W-A8YY-01	51	1	Stage IB2	0	Adenosquamous	5	0	G3	1	0	0	PRESENT	1	0	0		0	533	17.7667	-2.55784	0	-2.34699	0	-1.56655	0	-2.67797	0	-1.21984	0	-0.78911	0	-2.26921	0	0.832053	0	2.47055	0	2.80697	1	1.49866	0	-0.342932	0	1.09132	1	1.68803	1	0.332615	0
TCGA-4J-AA1J-01	31	0	Stage IB2	0	Cervical Squamous Cell Carcinoma	1	1	G3	1	0	0	PRESENT	1	0	0		0	542	18.0667	0.539462	1	0.588513	1	-0.0725502	0	-0.325966	0	0.80596	1	0.69769	1	2.35489	0	2.67325	1	2.81215	1	3.35037	1	5.61437	1	2.16777	1	1.38722	1	1.58223	1	1.13342	0
TCGA-BI-A0VR-01	53	1	Stage IIIB	1	Cervical Squamous Cell Carcinoma	1	1	G3	1	1	1	PRESENT	1				0	1505	50.1667	-0.0679378	0	-0.853287	0	-0.59105	0	0.637734	0	0.98736	1	-0.79791	0	2.47699	0	3.19895	1	2.24075	0	-0.58083	0	2.34307	0	1.70797	1	1.11352	1	-0.235565	0	0.408115	0
TCGA-BI-A0VS-01	48	1	Stage IB	0	Cervical Squamous Cell Carcinoma	1	1	G3	1	0	0	ABSENT	0				0	1735	57.8333	1.54956	1	-1.54669	0	-0.34375	0	-0.130266	0	-1.95974	0	-2.08561	0	1.28079	0	-0.452647	0	-0.395354	0	-0.65363	0	1.18916	0	-0.342932	0	-0.818376	0	-0.750665	0	-0.575685	0
TCGA-BI-A20A-01	49	1	Stage IB1	0	Cervical Squamous Cell Carcinoma	1	1	G3	1	0	0	PRESENT	1				0	720	24	0.00956221	0	-0.425087	1	-0.18845	0	0.499534	0	0.25766	1	-0.08231	1	2.53179	0	2.18035	0	3.30315	1	2.64347	1	4.18067	1	1.76457	1	2.40292	1	2.13043	1	2.68952	1
TCGA-C5-A0TN-01	21	0	Stage IB2	0	Cervical Squamous Cell Carcinoma	1	1	G3	1	2	1	PRESENT	1			348	1	348	11.6	2.52516	1	2.43951	1	1.32815	1	2.31553	1	1.65936	1	0.63589	1	3.67289	1	3.61955	1	3.57685	1	3.72057	1	3.79476	1	0.238268	0	0.778024	0	0.315035	0	0.0194153	0
TCGA-C5-A1BE-01	64	1	Stage IB2	0	Cervical Squamous Cell Carcinoma	1	1	G2	0	2	1	PRESENT	1			2094	1	2094	69.8	0.238162	1	-1.27339	0	-0.60215	0	2.01563	1	0.0766602	0	-0.24781	1	3.15149	1	2.87165	1	2.12705	0	-0.40413	0	0.114665	0	0.966968	1	1.58052	1	1.85223	1	1.56742	1
TCGA-C5-A1BF-01	46	1	Stage IB	0	Cervical Squamous Cell Carcinoma	1	1	G1	0	0	0					570	1	570	19	1.21376	1	-0.062087	1	0.11525	1	1.63303	1	0.74716	1	-0.41901	0	2.75599	1	2.82595	1	2.88065	1	2.96397	1	4.31686	1	-0.342932	0	-0.420376	0	-0.598265	0	1.05072	0
TCGA-C5-A1BI-01	31	0	Stage IIIB	1	Cervical Squamous Cell Carcinoma	1	1	G2	0								0	1112	37.0667	0.753862	1	-0.275387	1	-0.43825	0	0.429334	0	0.38756	1	0.19259	1	2.95279	1	3.20675	1	2.71815	1	2.99497	1	5.13776	1	1.76267	1	0.277724	0	0.348935	0	0.942515	0
TCGA-C5-A1BJ-01	34	0	Stage IIB	0	Cervical Squamous Cell Carcinoma	1	1	G2	0								0	4385	146.167	0.987362	1	-0.184887	1	0.35595	1	1.37263	1	0.93456	1	-0.04331	1	3.11459	1	2.65825	1	2.68765	1	2.51357	1	3.55756	1	1.59597	1	0.830424	1	0.819335	1	1.34942	1
TCGA-C5-A1BK-01	36	0	Stage IB	0	Cervical Squamous Cell Carcinoma	1	1	G2	0	0	0	ABSENT	0				0	5385	179.5	0.150262	0	1.79181	1	1.21775	1	2.23593	1	1.80616	1	-1.71491	0	2.68839	1	-3.01995	0	1.48485	0	0.0328703	0	-0.175235	0	-0.342932	0	-1.47878	0	-2.09717	0	-1.11008	0
TCGA-C5-A1BL-01	32	0	Stage IB	0	Cervical Squamous Cell Carcinoma	1	1	G2	0	1	1	PRESENT	1	1	0		0	5271	175.7	1.80626	1	0.501013	1	0.19845	1	1.39603	1	0.31546	1	0.81579	1	3.87749	1	3.90375	1	3.18465	1	1.43197	0	4.44636	1	-0.342932	0	1.20862	1	0.696335	1	1.13952	0
TCGA-C5-A1BM-01	78	1	Stage IB	0	Cervical Squamous Cell Carcinoma	1	1	G2	0	8	1	PRESENT	1			2520	1	2520	84	0.188562	1	-1.71839	0	-0.95205	0	0.424334	0	0.20566	0	-0.34041	0	2.83539	1	3.18855	1	2.67385	1	2.80407	1	4.11306	1	1.00507	1	1.61542	1	0.678535	1	1.80172	1
TCGA-C5-A1BN-01	26	0	Stage IB2	0	Cervical Squamous Cell Carcinoma	1	1	G3	1			PRESENT	1			166	1	166	5.53333	1.88846	1	-0.505887	0	-0.0561502	0	0.884134	1	0.34696	1	-0.07191	1	2.59369	0	3.38515	1	2.49005	0	2.05657	1	3.83186	1	0.930168	1	-0.284376	0	0.676635	1	1.21332	0
TCGA-C5-A1BQ-01	65	1	Stage IIIB	1	Cervical Squamous Cell Carcinoma	1	1	G2	0							604	1	604	20.1333	-1.39014	0	-1.21799	0	-0.41225	0	1.11033	1	-0.0148398	0	0.12869	1	2.65869	1	2.84565	1	2.75075	1	-1.62523	0	-0.815635	0	0.382468	1	0.679024	0	-0.143365	0	0.700815	0
TCGA-C5-A1M5-01	53	1	Stage IB	0	Cervical Squamous Cell Carcinoma	1	1	G2	0	0	0	PRESENT	1			2052	1	2052	68.4	-0.541838	0	-1.31289	0	-0.46975	0	1.08173	1	0.19096	0	-0.12631	1	3.49899	1	1.95745	0	2.18875	0	-0.00202967	0	1.60316	0	1.41457	1	1.50032	1	1.55893	1	1.65072	1
TCGA-C5-A1M6-01	55	1	Stage IIB	0	Cervical Squamous Cell Carcinoma	1	1	G3	1					0	0	955	1	955	31.8333	0.128762	0	-0.988387	0	-0.43725	0	0.138834	0	0.43686	1	0.66199	1	2.68599	1	2.72705	1	3.04515	1	3.14527	1	4.67096	1	2.83927	1	2.29492	1	2.38223	1	2.56542	1
TCGA-C5-A1M7-01	37	0	Stage IB	0	Cervical Squamous Cell Carcinoma	1	1	G2	0	0	0	ABSENT	0	1	0		0	1409	46.9667	0.262062	1	-0.663387	0	-0.59135	0	0.327134	0	-0.16944	0	-0.21941	1	2.71959	1	3.16075	1	2.49395	0	1.95817	1	1.24626	0	0.527168	1	-2.89358	0	-1.49927	0	-0.497485	0
TCGA-C5-A1M8-01	43	0	Stage IB1	0	Cervical Squamous Cell Carcinoma	1	1	G2	0	0	0	ABSENT	0	0	0		0	919	30.6333	-1.04424	0	-2.91099	0	-2.17145	0	1.06853	1	-0.80114	0	-2.92061	0	2.29349	0	-3.13415	0	-1.22485	0	-0.43353	0	1.17546	0	-0.342932	0	-3.15438	0	-4.86927	0	-4.17988	0
TCGA-C5-A1M9-01	46	1	Stage IB1	0	Endocervical Type of Adenocarcinoma	2	0	G3	1	14	1	PRESENT	1	1	0	1065	1	1065	35.5	0.526262	1	-0.427387	1	1.33905	1	-3.57127	0	-0.64944	0	-3.99481	0	-2.56311	0	-1.03675	0	0.422546	0	0.71737	0	2.53326	0	-0.342932	0	1.35442	1	1.62403	1	2.05702	1
TCGA-C5-A1ME-01	40	0	Stage IB1	0	Endocervical Type of Adenocarcinoma	2	0	G1	0	0	0	ABSENT	0	0	0		0	1756	58.5333	-2.28224	0	-0.697587	0	-0.0644502	0	-0.363066	0	-0.82534	0	-2.30891	0	-2.52021	0	-1.24475	0	2.80945	1	1.24797	0	1.84046	0	-0.342932	0	1.55342	1	1.35903	1	0.977615	0
TCGA-C5-A1MF-01	49	1	Stage IB2	0	Cervical Squamous Cell Carcinoma	1	1	G2	0	0	0	PRESENT	1	1	0		0	1617	53.9	-0.645838	0	0.051113	1	0.59765	1	0.557234	0	0.15676	0	-3.99481	0	1.18559	0	2.02765	0	3.14575	1	1.43447	0	0.715565	0	-0.342932	0	1.56852	1	0.763735	1	0.836715	0
TCGA-C5-A1MH-01	71	1	Stage IIIB	1	Cervical Squamous Cell Carcinoma	1	1	G3	1					1	0	1186	1	1186	39.5333	0.304962	1	-0.450187	0	-0.0520502	0	-0.293066	0	0.63546	1	0.16779	1	2.41719	0	3.13735	1	2.98325	1	3.00587	1	3.93756	1	-0.342932	0	-2.09528	0	-0.739465	0	-0.0824847	0
TCGA-C5-A1MI-01	50	1	Stage IB1	0	Cervical Squamous Cell Carcinoma	1	1	G2	0	1	1	PRESENT	1	1	0	1083	1	1083	36.1	0.480462	1	-1.42799	0	-0.84835	0	0.326134	0	-0.24534	0	0.40189	1	1.44739	0	1.82165	0	2.10275	0	0.0835703	0	1.66356	0	-0.0377316	0	0.920224	1	0.955335	1	0.107615	0
TCGA-C5-A1MJ-01	61	1	Stage IB1	0	Endocervical Type of Adenocarcinoma	2	0	G2	0	0	0	PRESENT	1	1	0	14	1	14	0.466667	-2.76004	0	-0.798287	0	-0.00285025	0	-1.21027	0	-0.71964	0	0.19109	1	-1.00671	0	-0.185947	0	4.01025	1	3.76447	1	6.27097	1	-0.342932	0	1.61682	1	1.89843	1	1.11752	0
TCGA-C5-A1MK-01	79	1	Stage IIIB	1	Cervical Squamous Cell Carcinoma	1	1	G3	1							74	1	74	2.46667	0.499962	1	-0.00518705	1	0.0832498	0	1.20483	1	0.93626	1	1.47329	1	2.74009	1	2.79725	1	2.71335	1	2.71057	1	5.25296	1	0.115168	0	0.936424	1	0.194835	0	0.915415	0
TCGA-C5-A1ML-01	49	1	Stage IB2	0	Cervical Squamous Cell Carcinoma	1	1	G3	1							636	1	636	21.2	0.546062	1	-0.385987	1	-1.18055	0	0.805734	1	0.82166	1	1.00819	1	2.54619	0	0.676353	0	2.86605	1	2.82167	1	4.41317	1	-0.342932	0	-0.366476	0	0.248535	0	1.50942	1
TCGA-C5-A1MN-01	42	0	Stage IIIB	1	Cervical Squamous Cell Carcinoma	1	1	G2	0					1	0	1245	1	1245	41.5	1.65306	1	-0.049487	1	-0.0752502	0	-0.662666	0	-0.71654	0	-0.43841	0	2.01059	0	2.48255	0	2.13505	0	1.58417	0	2.64076	0	1.37257	1	-0.719576	0	-0.834465	0	0.208315	0
TCGA-C5-A1MP-01	34	0	Stage IB2	0	Cervical Squamous Cell Carcinoma	1	1	G3	1	6	1	PRESENT	1				0	109	3.63333	-1.34354	0	-1.92469	0	-2.00825	0	0.327234	0	-0.35664	0	-1.39701	0	1.53769	0	2.15295	0	2.00055	0	2.48107	1	2.85447	1	-0.342932	0	1.74952	1	2.45353	1	2.06032	1
TCGA-C5-A1MQ-01	35	0	Stage IIA	0	Cervical Squamous Cell Carcinoma	1	1	G2	0	0	0	PRESENT	1	0	0		0	1031	34.3667	-1.44204	0	0.750613	1	-0.42555	0	-0.155066	0	0.20886	1	-2.48281	0	2.78419	1	2.13725	0	2.96125	1	1.36747	0	2.86106	1	-0.342932	0	-0.525276	0	-2.67637	0	-0.457985	0
TCGA-C5-A2LS-01	37	0	Stage IB2	0	Endocervical Adenocarcinoma of the Usual Type	2	0	G1	0	0	0						0	1345	44.8333	-4.40204	0	-2.35999	0	-0.00825025	0	-5.40997	0	-5.26704	0	-3.99481	0	-2.85411	0	-0.483347	0	1.04415	0	0.38437	0	0.740665	0	2.04537	1	2.09532	1	3.16723	1	3.08682	1
TCGA-C5-A2LT-01	38	0	Stage IB	0	Cervical Squamous Cell Carcinoma	1	1	G3	1	0	0	ABSENT	0	1	0		0	2226	74.2	1.38156	1	0.585513	1	0.41855	1	0.782534	1	0.0949602	0	-0.67421	0	2.84579	1	2.97835	1	3.04135	1	2.94077	1	3.76836	1	0.100268	0	0.385924	0	-0.379865	0	-0.0622847	0
TCGA-C5-A2LV-01	36	0	Stage IB	0	Cervical Squamous Cell Carcinoma	1	1	G3	1	1	1	ABSENT	0	0	0		0	2234	74.4667	1.58966	1	-1.77719	0	-0.57095	0	1.20183	1	-1.20644	0	-3.20081	0	2.51019	0	3.23295	1	3.24835	1	4.11017	1	4.28226	1	-0.342932	0	-1.00958	0	-1.06377	0	-0.0420847	0
TCGA-C5-A2LX-01	54	1	Stage IB1	0	Cervical Squamous Cell Carcinoma	1	1	G2	0	3	1	PRESENT	1	1	0		0	2526	84.2	-2.27784	0	-1.20709	0	0.53705	1	1.43173	1	-1.30824	0	-3.19441	0	0.976193	0	-0.368047	0	0.732846	0	-0.68853	0	-0.558835	0	-0.342932	0	-0.161376	0	-2.40637	0	-0.823985	0
TCGA-C5-A2LY-01	30	0	Stage IB1	0	Cervical Squamous Cell Carcinoma	1	1	G2	0	0	0	ABSENT	0	0	0		0	2383	79.4333	1.17816	1	0.126713	1	1.48045	1	1.85753	1	0.45496	1	-3.36341	0	2.87049	1	-0.456047	0	1.57735	0	-0.83993	0	-0.888735	0	1.06167	1	1.15632	1	-0.837165	0	1.00162	0
TCGA-C5-A2LZ-01	65	1	Stage IIIB	1	Cervical Squamous Cell Carcinoma	1	1	G2	0							3046	1	3046	101.533	0.472862	1	-0.832787	0	-0.62375	0	1.26703	1	0.45156	1	0.45749	1	2.43129	0	-2.05805	0	1.17065	0	-0.86573	0	0.884765	0	0.913368	1	1.37712	1	1.96843	1	2.34892	1
TCGA-C5-A2M1-01	37	0	Stage IB1	0	Endocervical Type of Adenocarcinoma	2	0	G2	0	0	0	ABSENT	0	1	0		0	1169	38.9667	-0.510138	0	-1.12659	0	1.57665	1	-1.29177	0	0.66456	1	0.14839	1	-4.64031	0	-1.49605	0	1.30665	0	2.16467	1	-0.409835	0	0.364568	1	1.54092	1	0.960435	1	2.80902	1
TCGA-C5-A2M2-01	56	1	Stage IB2	0	Endocervical Type of Adenocarcinoma	2	0	G2	0							1011	1	1011	33.7	-3.84004	0	-0.326887	1	1.02385	1	-1.29357	0	0.22746	1	-0.35971	0	-3.97131	0	-1.76285	0	0.927446	0	-2.68953	0	1.93606	0	-0.342932	0	3.12012	1	3.12693	1	3.42792	1
TCGA-C5-A3HD-01	51	1	Stage IIB	0	Cervical Squamous Cell Carcinoma	1	1	G2	0					1	0		0	1582	52.7333	0.995562	1	-1.78149	0	0.33935	1	1.77153	1	-0.14644	0	-0.72411	0	2.76809	1	3.31545	1	2.98295	1	0.46717	0	4.42096	1	-0.342932	0	-3.66388	0	-3.68587	0	-3.34348	0
TCGA-C5-A3HE-01	44	0	Stage IB2	0	Cervical Squamous Cell Carcinoma	1	1	G3	1								0	548	18.2667	-2.48524	0	-0.206087	1	-0.73065	0	-0.939066	0	0.89216	1	0.15239	1	1.55319	0	0.829353	0	3.98005	1	3.83997	1	5.03787	1	-0.342932	0	0.489224	0	1.90853	1	2.02592	1
TCGA-C5-A3HF-01	24	0	Stage IB2	0	Mucinous Adenocarcinoma of Endocervical Type	3	0	G2	0	11	1					543	1	543	18.1	-0.983138	0	-1.91839	0	-0.27605	0	-0.771866	0	0.28216	1	0.17029	1	0.774493	0	0.200353	0	3.74695	1	3.56817	1	5.93516	1	0.635368	1	1.64242	1	1.83813	1	0.852715	0
TCGA-C5-A3HL-01	76	1	Stage IB2	0	Cervical Squamous Cell Carcinoma	1	1	G2	0	0	0	ABSENT	0				0	621	20.7	-0.228438	0	-1.24429	0	-0.49885	0	0.809234	1	-0.19114	0	0.09719	1	3.02989	1	2.19805	0	1.98245	0	0.60537	0	3.55066	1	0.0573684	0	-0.177576	0	0.410835	0	0.787515	0
TCGA-C5-A7CG-01	55	1	Stage IB	0	Cervical Squamous Cell Carcinoma	1	1	G2	0	0	0						0	6408	213.6	-0.627238	0	-0.172087	1	-0.33275	0	0.468234	0	-0.0262398	0	0.00878996	1	-0.578007	0	-0.950047	0	2.51615	0	2.66757	1	4.75566	1	1.63337	1	1.92792	1	2.52733	1	1.71202	1
TCGA-C5-A7CH-01	43	0	Stage IIB	0	Cervical Squamous Cell Carcinoma	1	1	G2	0								0	4694	156.467	0.856162	1	-2.00809	0	-0.80165	0	-0.0815657	0	-0.27844	0	-0.30421	1	2.66069	1	1.42045	0	1.48735	0	-0.0238297	0	0.656365	0	0.972968	1	-0.218676	0	-0.535165	0	-0.231385	0
TCGA-C5-A7CJ-01	42	0	Stage IIA	0	Cervical Squamous Cell Carcinoma	1	1	G2	0	2	1					3097	1	3097	103.233	-1.52324	0	-0.754487	0	-0.93075	0	-0.0420657	0	-0.0547398	0	0.47889	1	2.98749	1	3.21305	1	2.67985	1	0.78907	0	2.57466	0	1.08867	1	1.24862	1	1.08273	1	1.94132	1
TCGA-C5-A7CK-01	58	1	Stage IVA	1	Cervical Squamous Cell Carcinoma	1	1	G2	0							4086	1	4086	136.2	-0.648138	0	-0.699587	0	-0.55265	0	0.000434304	0	-0.56294	0	-0.05891	1	2.22859	0	2.01025	0	1.74455	0	1.85127	1	3.24416	1	1.79657	1	0.690024	0	1.18163	1	1.74692	1
TCGA-C5-A7CL-01	48	1	Stage IIIB	1	Cervical Squamous Cell Carcinoma	1	1	G2	0							471	1	471	15.7	0.977162	1	-0.472487	0	-0.34265	0	1.64373	1	0.46436	1	-0.08341	1	2.67929	1	2.53675	1	2.36785	0	1.40907	0	2.57716	0	2.40267	1	1.00922	1	1.39773	1	2.08612	1
TCGA-C5-A7CM-01	35	0	Stage IB2	0	Endocervical Adenocarcinoma of the Usual Type	2	0	G2	0					0	0		0	619	20.6333	2.23546	1	4.92401	1	3.49185	1	2.80063	1	3.19006	1	1.74659	1	2.57409	0	0.709553	0	3.26635	1	2.52097	1	3.05847	1	-0.342932	0	1.54532	1	0.921035	1	-1.76238	0
TCGA-C5-A7CO-01	68	1	Stage IB2	0	Cervical Squamous Cell Carcinoma	1	1	G2	0								0	4482	149.4	-1.86594	0	-1.53909	0	0.12715	1	1.81513	1	0.35216	1	-0.60721	0	3.52819	1	2.77365	1	2.65855	1	0.83887	0	2.19026	0	3.76367	1	1.73472	1	1.71463	1	2.41782	1
TCGA-C5-A7UC-01	48	1	Stage IB	0	Cervical Squamous Cell Carcinoma	1	1	G3	1	0	0					523	1	523	17.4333	1.78336	1	0.204213	1	1.31205	1	1.38573	1	0.0555602	0	0.29999	1	3.10309	1	3.41855	1	3.06315	1	2.94807	1	4.09126	1	0.513968	1	0.272824	0	-0.230565	0	0.158315	0
TCGA-C5-A7UE-01	45	1	Stage IB1	0	Cervical Squamous Cell Carcinoma	1	1	G2	0	1	1						0	4738	157.933	-1.44444	0	-0.780187	0	-0.13915	0	0.421434	0	-1.31204	0	-3.16581	0	2.91609	1	2.26575	0	0.894446	0	-1.98453	0	-1.71714	0	0.293568	1	-0.534075	0	-0.155765	0	-0.241485	0
TCGA-C5-A7UH-01	55	1	Stage IIIB	1	Cervical Squamous Cell Carcinoma	1	1	G3	1								0	3988	132.933	-2.12394	0	-2.58429	0	-1.08915	0	-0.906166	0	-1.89194	0	-2.37291	0	0.535193	0	-2.30005	0	-1.20475	0	-1.30453	0	-0.0197351	0	-0.342932	0	-2.28588	0	-1.95547	0	-2.59738	0
TCGA-C5-A7UI-01	42	0	Stage IB1	0	Cervical Squamous Cell Carcinoma	1	1	G3	1	0	0					2888	1	2888	96.2667	-0.390638	0	-0.084087	1	0.12265	1	1.85793	1	0.13916	0	-3.18791	0	2.68009	1	2.95465	1	2.08945	0	2.11897	1	2.17986	0	-0.342932	0	1.88892	1	0.711935	1	2.61752	1
TCGA-C5-A7X3-01	70	1	Stage IIIB	1	Cervical Squamous Cell Carcinoma	1	1	G2	0							284	1	284	9.46667	0.757962	1	-0.594587	0	-0.35595	0	0.434234	0	0.57666	1	-0.66791	0	3.10579	1	2.73925	1	3.29975	1	3.06107	1	4.20026	1	-0.342932	0	-0.0259755	0	-0.494465	0	0.580015	0
TCGA-C5-A7X5-01	72	1	Stage IVB	1	Cervical Squamous Cell Carcinoma	1	1	G3	1							414	1	414	13.8	2.29536	1	-0.344887	1	1.28955	1	2.29463	1	-0.84254	0	-0.51441	0	2.27539	0	2.78955	1	2.59945	0	0.14767	0	-0.796135	0	-0.342932	0	-0.385476	0	-0.750565	0	0.886015	0
TCGA-C5-A7X8-01	35	0	Stage IB1	0	Mucinous Adenocarcinoma of Endocervical Type	3	0	G2	0	1	1	PRESENT	1				0	83	2.76667	-0.383038	0	1.66961	1	1.18495	1	1.09063	1	0.74956	1	0.63199	1	2.17579	0	1.84155	0	4.03115	1	4.95667	1	5.41366	1	1.32177	1	1.40622	1	2.60043	1	0.786415	0
TCGA-C5-A7XC-01	26	0	Stage IB1	0	Cervical Squamous Cell Carcinoma	1	1	G2	0	0	0						0	1551	51.7	-0.0433378	0	-2.46479	0	-0.48145	0	0.831434	1	-0.12154	0	-0.60291	0	2.62969	0	2.77255	1	1.60735	0	1.73307	1	2.76247	1	2.40077	1	2.10092	1	1.28213	1	2.08532	1
TCGA-C5-A8XH-01	39	0	Stage IB1	0	Cervical Squamous Cell Carcinoma	1	1			0	0					1394	1	1394	46.4667	0.544562	1	-0.348887	1	1.02775	1	1.07203	1	1.98976	1	-0.38811	0	2.53579	0	3.28815	1	3.05535	1	1.24007	0	3.33576	1	-0.342932	0	-2.27198	0	0.265635	0	-0.263085	0
TCGA-C5-A8XI-01	69	1	Stage IB2	0	Cervical Squamous Cell Carcinoma	1	1	G3	1	0	0						0	254	8.46667	-0.496238	0	-0.217787	1	0.69385	1	1.78883	1	0.47296	1	-0.75571	0	3.40529	1	0.274053	0	2.33795	0	-0.11233	0	1.45536	0	0.979868	1	1.59242	1	2.12213	1	1.91592	1
TCGA-C5-A8XJ-01	74	1	Stage IB	0	Cervical Squamous Cell Carcinoma	1	1										0	4467	148.9	-0.607238	0	0.039513	1	-0.20185	0	0.709634	1	-0.0551398	0	0.67389	1	2.33039	0	2.38625	0	2.28945	0	3.00487	1	5.72177	1	-0.342932	0	1.29822	1	1.66113	1	1.86452	1
TCGA-C5-A8XK-01	30	0			Cervical Squamous Cell Carcinoma	1	1	G3	1								0	3039	101.3	1.19156	1	-1.04929	0	0.28825	1	1.22413	1	0.16856	0	-0.61251	0	2.72109	1	0.170853	0	2.57885	0	1.78297	1	2.07806	0	-0.342932	0	-1.06558	0	-0.661965	0	-1.42418	0
TCGA-C5-A8YQ-01	79	1	Stage IB1	0	Cervical Squamous Cell Carcinoma	1	1	G2	0	3	1					715	1	715	23.8333	2.16406	1	-0.509387	0	1.45285	1	1.69473	1	1.65576	1	0.25979	1	3.17089	1	3.82125	1	2.70745	1	-0.66943	0	1.52976	0	0.230268	0	-0.219576	0	0.152335	0	1.29712	1
TCGA-C5-A8YR-01	56	1	Stage IB	0	Cervical Squamous Cell Carcinoma	1	1	G3	1	0	0					837	1	837	27.9	0.530362	1	-0.085487	1	0.19835	1	2.17443	1	1.52276	1	0.03249	1	3.25849	1	0.283553	0	3.28175	1	1.71697	1	1.87946	0	-0.342932	0	-0.760076	0	-0.740765	0	0.619915	0
TCGA-C5-A8YT-01	36	0	Stage IB1	0	Cervical Squamous Cell Carcinoma	1	1	G3	1							633	1	633	21.1	-2.22244	0	-0.435587	1	0.13865	1	-1.40567	0	0.65196	1	1.16149	1	-0.537807	0	3.22395	1	5.70525	1	7.02687	1	-0.112035	0	-0.342932	0	1.63172	1	1.79803	1	2.35792	1
TCGA-C5-A8ZZ-01	41	0	Stage IIB	0	Cervical Squamous Cell Carcinoma	1	1	G2	0								0	636	21.2	-1.90434	0	-0.891387	0	-0.41585	0	0.476834	0	0.0962602	0	0.50439	1	3.64619	1	2.88065	1	2.82865	1	2.84487	1	4.01826	1	0.123168	0	0.827024	1	2.12923	1	2.29072	1
TCGA-C5-A901-01	44	0			Cervical Squamous Cell Carcinoma	1	1	G2	0	2	1						0	518	17.2667	0.0178622	0	-1.92069	0	-0.21225	0	0.683634	1	-1.03124	0	-1.10291	0	1.50479	0	1.73085	0	0.427246	0	-1.34903	0	0.449765	0	-0.342932	0	-0.367775	0	-1.49807	0	-0.0983847	0
TCGA-C5-A902-01	35	0	Stage IB2	0	Cervical Squamous Cell Carcinoma	1	1	G3	1								0	149	4.96667	-4.44314	0	-2.85849	0	-2.51665	0	-0.0038657	0	-0.26394	0	-1.38021	0	2.33909	0	-2.96605	0	-1.65485	0	-1.74393	0	-0.154835	0	0.508668	1	2.21022	1	2.62903	1	2.50102	1
TCGA-C5-A905-01	37	0	Stage IB	0	Cervical Squamous Cell Carcinoma	1	1	G2	0	0	0						0	4879	162.633	0.292662	1	-0.952487	0	-0.14725	0	1.50633	1	-0.0195398	0	0.15269	1	3.85249	1	3.19285	1	1.69395	0	0.46147	0	-0.581235	0	-0.342932	0	-4.17718	0	-3.19347	0	-2.89278	0
TCGA-C5-A907-01	47	1	Stage IB2	0	Cervical Squamous Cell Carcinoma	1	1	G2	0								0	448	14.9333	0.625962	1	-0.262187	1	0.51505	1	0.138434	0	-0.0661398	0	0.15819	1	3.07909	1	2.05575	0	3.20065	1	2.29477	1	3.98916	1	-0.342932	0	-2.77028	0	-0.648165	0	-0.791485	0
TCGA-DG-A2KH-01	25	0	Stage IB1	0	Adenosquamous	5	0	GX		0	0	ABSENT	0	0	0		0	34	1.13333	-3.32974	0	-2.94499	0	-1.75745	0	-3.15457	0	-0.70504	0	-0.30961	1	2.09609	0	-1.39455	0	3.27435	1	2.12957	1	4.67416	1	1.04537	1	1.44752	1	1.97583	1	1.86882	1
TCGA-DG-A2KJ-01	50	1	Stage IIIB	1	Cervical Squamous Cell Carcinoma	1	1	G3	1	1	1			0	0		0	2893	96.4333	-1.22674	0	-2.21849	0	0.0807498	0	-0.187266	0	-3.99444	0	-2.21281	0	1.74999	0	-1.00785	0	2.89305	1	2.04927	1	2.77106	1	-0.342932	0	1.24412	1	0.0433347	0	1.04922	0
TCGA-DG-A2KK-01	51	1	Stage IIIB	1	Cervical Squamous Cell Carcinoma	1	1	G3	1	2	1	PRESENT	1	0	0		0	2496	83.2	-1.40254	0	-0.439287	0	-0.10935	0	-4.94397	0	-5.77644	0	-3.99481	0	-2.80751	0	-5.17725	0	-2.59965	0	-1.32153	0	-0.434735	0	2.18477	1	1.39712	1	2.60733	1	1.92272	1
TCGA-DG-A2KL-01	53	1	Stage IIA	0	Cervical Squamous Cell Carcinoma	1	1	G1	0	0	0	PRESENT	1	0	0		0	1367	45.5667	-0.113038	0	-0.462887	0	0.15045	1	0.827334	1	1.83886	1	0.41759	1	3.74189	1	3.52375	1	2.74365	1	2.32467	1	2.75707	1	1.99557	1	1.23042	1	1.11983	1	1.96342	1
TCGA-DG-A2KM-01	46	1	Stage IB1	0	Cervical Squamous Cell Carcinoma	1	1	G2	0	4	1	ABSENT	0	0	0		0	1946	64.8667	0.556362	1	-3.05949	0	-1.86715	0	0.248234	0	-0.71044	0	-1.59091	0	1.37149	0	-2.14115	0	0.792646	0	0.42057	0	2.56937	0	0.997868	1	1.14552	1	0.464935	0	1.58902	1
TCGA-DR-A0ZL-01	53	1	Stage IB	0	Cervical Squamous Cell Carcinoma	1	1	G3	1	0	0	ABSENT	0	0	0		0	2669	88.9667	-0.0679378	0	-1.66829	0	-1.34785	0	0.649934	0	-0.82854	0	-0.76231	0	2.21009	0	-1.58235	0	1.53985	0	-1.30033	0	0.450265	0	2.70407	1	1.62122	1	1.58623	1	1.99072	1
TCGA-DR-A0ZM-01	61	1	Stage IIIB	1	Cervical Squamous Cell Carcinoma	1	1	G2	0	0	0	PRESENT	1	0	0		0	1791	59.7	-0.612238	0	-0.523487	0	-0.75915	0	1.14453	1	0.0754602	0	-1.23851	0	1.57109	0	2.78405	1	3.66965	1	3.77187	1	4.21396	1	0.401868	1	1.39012	1	0.995935	1	1.94522	1
TCGA-DS-A0VK-01	45	1	Stage IB	0	Cervical Squamous Cell Carcinoma	1	1	G3	1	1	1	PRESENT	1	1	0	1118	1	1118	37.2667	1.61846	1	-0.380087	1	0.67385	1	1.51433	1	0.96526	1	-0.45591	0	3.84469	1	3.18575	1	3.34015	1	1.25207	0	1.73696	0	1.20457	1	0.682525	0	0.679135	1	1.37562	1
TCGA-DS-A0VL-01	25	0	Stage IB	0	Cervical Squamous Cell Carcinoma	1	1	G2	0	0	0	PRESENT	1	0	0		0	81	2.7	0.897462	1	-0.420087	1	0.0734498	0	0.700834	1	0.60866	1	-0.79671	0	2.79329	1	-0.740947	0	1.98425	0	-0.70853	0	1.79226	0	1.87557	1	1.48922	1	1.75193	1	2.41152	1
TCGA-DS-A0VM-01	51	1	Stage IB	0	Cervical Squamous Cell Carcinoma	1	1	G3	1	1	1	PRESENT	1	1	0		0	2128	70.9333	0.974962	1	0.831213	1	0.58475	1	0.458234	0	-0.0647398	0	-1.90741	0	2.17659	0	3.32445	1	3.59305	1	3.56237	1	5.17556	1	0.572668	1	0.974925	1	0.810135	1	1.75842	1
TCGA-DS-A0VN-01	47	1	Stage IB	0	Cervical Squamous Cell Carcinoma	1	1	G2	0	0	0	ABSENT	0	1	0		0	2910	97	2.17796	1	0.166113	1	0.0877498	0	1.21553	1	-0.87404	0	-1.96501	0	3.35849	1	3.23175	1	2.60015	1	-0.39933	0	-0.0323351	0	1.38507	1	-0.0112755	0	-0.246465	0	1.05872	0
TCGA-DS-A1O9-01	75	1	Stage IVA	1	Cervical Squamous Cell Carcinoma	1	1	G3	1	0	0	PRESENT	1	1	0	266	1	266	8.86667	1.84736	1	0.258213	1	0.51285	1	1.67523	1	1.04376	1	0.63979	1	3.36899	1	3.99675	1	3.84595	1	3.65277	1	5.87207	1	-0.342932	0	1.49172	1	0.229235	0	1.22372	0
TCGA-DS-A1OA-01	77	1	Stage IB	0	Cervical Squamous Cell Carcinoma	1	1	G3	1	8	1	PRESENT	1	0	0	879	1	879	29.3	1.12186	1	1.57191	1	1.35435	1	1.48133	1	2.25366	1	-0.19441	1	3.32659	1	3.71555	1	3.29845	1	3.16697	1	4.84117	1	1.19767	1	1.66162	1	1.52523	1	1.87162	1
TCGA-DS-A1OB-01	45	1	Stage IB	0	Cervical Squamous Cell Carcinoma	1	1	G2	0	16	1	PRESENT	1	1	0	861	1	861	28.7	1.27306	1	-1.05879	0	0.00244975	0	2.58943	1	0.62206	1	0.77939	1	3.28039	1	4.25435	1	3.31965	1	2.31927	1	1.44936	0	0.0918684	0	-1.87408	0	-0.918665	0	0.425415	0
TCGA-DS-A1OC-01	47	1	Stage IB	0	Cervical Squamous Cell Carcinoma	1	1	G2	0	2	1			1	0		0	376	12.5333	0.898762	1	0.618513	1	1.41595	1	1.23953	1	1.20436	1	1.81259	1	3.02839	1	3.01495	1	2.46685	0	2.91217	1	4.74096	1	0.526668	1	-0.596376	0	0.175335	0	1.22882	0
TCGA-DS-A1OD-01	49	1	Stage IB1	0	Cervical Squamous Cell Carcinoma	1	1	G3	1	0	0	PRESENT	1	1	0		0	3874	129.133	0.403762	1	0.908313	1	1.08975	1	0.252634	0	0.54096	1	-0.19721	1	2.30009	0	2.56975	1	3.56635	1	2.30677	1	3.41726	1	-0.342932	0	-0.340376	0	0.0135347	0	0.179315	0
TCGA-DS-A3LQ-01	46	1	Stage IIIB	1	Cervical Squamous Cell Carcinoma	1	1	G3	1	1	1	PRESENT	1	1	0		0	699	23.3	0.996162	1	-3.06379	0	-0.34235	0	0.899334	1	-2.27064	0	-1.04931	0	2.57799	0	2.24985	0	1.51965	0	0.53717	0	1.11446	0	0.992468	1	0.686624	0	1.11043	1	1.78692	1
TCGA-DS-A5RQ-01	80	1	Stage IB1	0	Cervical Squamous Cell Carcinoma	1	1	G2	0	0	0	PRESENT	1	1	0		0	512	17.0667	-1.14974	0	-1.40759	0	-0.86725	0	0.560134	0	-0.74474	0	-2.66711	0	2.54839	0	-1.77645	0	2.02615	0	0.74657	0	2.60776	0	2.36567	1	2.37412	1	1.61513	1	1.98392	1
TCGA-DS-A7WF-01	41	0	Stage IB2	0	Adenosquamous	5	0	G3	1	0	0	PRESENT	1	1	0	492	1	492	16.4	-3.68484	0	-2.56329	0	-0.93745	0	-0.0838657	0	-0.32684	0	0.04979	1	-2.65551	0	2.04685	0	4.10845	1	4.46077	1	0.237065	0	0.0810684	0	2.82972	1	2.40613	1	2.75352	1
TCGA-DS-A7WH-01	34	0	Stage IB1	0	Mucinous Adenocarcinoma of Endocervical Type	3	0	G2	0	0	0			0	0		0	533	17.7667	-3.23394	0	-2.28719	0	-2.72325	0	-2.60477	0	-1.47704	0	0.12709	1	-0.0259066	0	-1.10275	0	1.70065	0	0.34117	0	2.71936	0	-0.342932	0	0.362024	0	-0.399965	0	-1.02368	0
TCGA-DS-A7WI-01	43	0	Stage IIA2	0	Cervical Squamous Cell Carcinoma	1	1	G2	0	1	1	PRESENT	1	1	0	252	1	252	8.4	0.961962	1	-0.171087	1	0.40675	1	0.822334	1	0.0881602	0	-2.92351	0	3.00959	1	2.54065	1	2.75785	1	-0.70213	0	-0.514535	0	-0.342932	0	-2.77068	0	-1.08217	0	0.602415	0
TCGA-EA-A1QS-01	46	1	Stage IB1	0	Cervical Squamous Cell Carcinoma	1	1	G2	0	0	0	ABSENT	0	0	0		0	1203	40.1	0.140162	0	-0.139887	1	0.73585	1	0.0837343	0	0.97356	1	0.69029	1	2.43169	0	2.38445	0	3.36855	1	3.89337	1	4.95576	1	-0.342932	0	-0.267276	0	0.218335	0	-0.0776847	0
TCGA-EA-A1QT-01	47	1	Stage IB	0	Cervical Squamous Cell Carcinoma	1	1	G2	0	0	0	ABSENT	0	0	0		0	1243	41.4333	-1.53504	0	-1.21599	0	-0.0556502	0	1.40823	1	1.42096	1	-0.72811	0	2.76479	1	3.39305	1	2.26835	0	-0.0642297	0	-0.248435	0	-0.342932	0	-3.37368	0	-1.01427	0	-0.512185	0
TCGA-EA-A3HQ-01	60	1	Stage II	0	Cervical Squamous Cell Carcinoma	1	1	G2	0	0	0	ABSENT	0	0	0		0	1136	37.8667	0.591062	1	-1.15609	0	0.27915	1	1.30573	1	1.60566	1	1.21419	1	3.13779	1	3.37085	1	2.65605	1	-0.35173	0	3.31466	1	0.874068	1	1.37062	1	1.37633	1	1.72102	1
TCGA-EA-A3HR-01	57	1	Stage II	0	Cervical Squamous Cell Carcinoma	1	1	G2	0	0	0	ABSENT	0	0	0		0	940	31.3333	0.708162	1	-1.96589	0	-0.62345	0	1.36233	1	-1.32784	0	-0.63151	0	2.19699	0	0.414453	0	1.28335	0	1.47227	0	3.93807	1	0.924768	1	0.316624	0	0.460035	0	1.07712	0
TCGA-EA-A3HS-01	35	0	Stage IB	0	Cervical Squamous Cell Carcinoma	1	1	G1	0	0	0	ABSENT	0	0	0		0	959	31.9667	0.592862	1	0.086113	1	0.53475	1	1.66303	1	0.77246	1	0.79969	1	1.27519	0	3.07585	1	2.71715	1	2.75657	1	5.27436	1	2.82617	1	0.500324	0	1.31513	1	1.50592	1
TCGA-EA-A3HT-01	68	1	Stage IB	0	Cervical Squamous Cell Carcinoma	1	1	G1	0	0	0	ABSENT	0	0	0		0	954	31.8	0.558462	1	-1.93649	0	-0.60615	0	0.487434	0	-0.22234	0	0.03239	1	2.80459	1	2.58805	1	2.80455	1	1.58587	0	3.03427	1	0.765968	1	1.88092	1	1.26223	1	1.57902	1
TCGA-EA-A3HU-01	43	0	Stage II	0	Cervical Squamous Cell Carcinoma	1	1	G2	0	0	0	ABSENT	0	0	0		0	1013	33.7667	-2.03594	0	-3.34179	0	-2.28495	0	-0.0554657	0	-0.37124	0	-0.26051	1	2.26339	0	3.10355	1	2.81695	1	1.66257	1	4.59556	1	0.315768	1	1.33352	1	0.876135	1	1.46652	1
TCGA-EA-A3QD-01	59	1	Stage IIIB	1	Cervical Squamous Cell Carcinoma	1	1	G3	1	1	1	PRESENT	1	0	0		0	397	13.2333	0.412962	1	-0.875087	0	0.77155	1	1.92273	1	0.22986	1	-1.21101	0	3.09989	1	2.04315	0	0.638446	0	1.10987	0	2.31377	0	-0.342932	0	-0.750476	0	-2.36987	0	-1.18398	0
TCGA-EA-A3QE-01	45	1	Stage IB	0	Cervical Squamous Cell Carcinoma	1	1	G2	0			ABSENT	0	0	0		0	761	25.3667	0.957262	1	-1.59759	0	-0.91585	0	0.158134	0	0.13616	0	0.29969	1	3.41369	1	3.06705	1	2.82055	1	2.54307	1	5.14856	1	2.49807	1	0.877124	1	0.343435	0	1.57692	1
TCGA-EA-A3Y4-01	40	0	Stage IB	0	Cervical Squamous Cell Carcinoma	1	1	G3	1	0	0	ABSENT	0	1	0		0	1122	37.4	1.02186	1	2.14091	1	2.27885	1	2.99133	1	0.66326	1	-2.86641	0	3.07159	1	3.05985	1	4.11185	1	2.48367	1	1.13536	0	0.497668	1	-0.272076	0	0.538935	0	0.875415	0
TCGA-EA-A410-01	51	1	Stage IIA2	0	Cervical Squamous Cell Carcinoma	1	1	G2	0	0	0	ABSENT	0	0	0		0	803	26.7667	-3.04624	0	-2.86109	0	-2.25485	0	-2.08087	0	-2.02904	0	-2.40751	0	-0.655307	0	-1.38495	0	1.31675	0	2.36967	1	1.62886	0	0.143568	0	2.01002	1	1.90953	1	2.62922	1
TCGA-EA-A411-01	50	1	Stage IB1	0	Cervical Squamous Cell Carcinoma	1	1	G2	0	0	0	ABSENT	0	0	0		0	747	24.9	0.0717622	0	0.501013	1	-0.37395	0	0.141434	0	0.20646	1	0.24019	1	2.31989	0	2.94235	1	3.08585	1	3.29197	1	4.93466	1	3.19057	1	1.42492	1	1.12173	1	1.16402	0
TCGA-EA-A439-01	50	1	Stage IIA1	0	Cervical Squamous Cell Carcinoma	1	1	G3	1			PRESENT	1	0	0		0	965	32.1667	-0.468938	0	1.08751	1	0.20445	1	0.146134	0	0.29986	1	0.44749	1	1.86499	0	3.37605	1	3.71955	1	3.01317	1	5.35167	1	0.577168	1	2.29962	1	2.16353	1	2.31292	1
TCGA-EA-A43B-01	43	0	Stage IB1	0	Cervical Squamous Cell Carcinoma	1	1	G2	0	0	0			0	0		0	791	26.3667	0.438962	1	-0.129287	1	0.71895	1	1.17743	1	0.45816	1	-1.78701	0	2.85189	1	2.95585	1	3.15425	1	1.91387	1	2.06147	0	-0.342932	0	-1.26478	0	0.0942347	0	-0.0724847	0
TCGA-EA-A44S-01	31	0	Stage IIIB	1	Cervical Squamous Cell Carcinoma	1	1	G2	0	4	1	ABSENT	0	1	0		0	369	12.3	-1.73964	0	-1.95759	0	-0.68005	0	0.615834	0	0.84106	1	-1.70561	0	3.61389	1	3.84385	1	2.86135	1	-0.15003	0	0.754465	0	1.53477	1	1.04542	1	1.25923	1	2.03192	1
TCGA-EA-A4BA-01	49	1	Stage IB2	0	Endocervical Type of Adenocarcinoma	2	0	G2	0	0	0	ABSENT	0	1	0		0	755	25.1667	-0.748738	0	2.02921	1	1.79405	1	1.45153	1	3.12016	1	-1.01431	0	4.15749	1	4.69525	1	6.42565	1	5.77327	1	4.47626	1	-0.342932	0	2.00852	1	1.77273	1	0.902815	0
TCGA-EA-A50E-01	45	1	Stage IVA	1	Cervical Squamous Cell Carcinoma	1	1	G2	0	6	1	PRESENT	1			227	1	227	7.56667	1.61236	1	-0.751287	0	0.79365	1	1.52393	1	0.64166	1	-0.31251	1	2.99979	1	2.91345	1	2.57145	0	1.79047	1	2.21486	0	0.750868	1	-0.731275	0	-0.112265	0	1.00412	0
TCGA-EA-A556-01	38	0	Stage IB1	0	Endometrioid Adenocarcinoma of Endocervix	4	0	G3	1	0	0			0	0		0	453	15.1	-4.03444	0	-2.44979	0	-3.96405	0	-3.28017	0	-3.64664	0	-3.99481	0	-1.43481	0	-1.49245	0	0.718546	0	1.19787	0	2.26436	0	-0.342932	0	2.15262	1	2.79623	1	3.05012	1
TCGA-EA-A5FO-01	59	1	Stage IB1	0	Cervical Squamous Cell Carcinoma	1	1	G2	0	0	0	ABSENT	0	1	0		0	815	27.1667	-0.375138	0	-0.063287	1	1.31535	1	1.25023	1	-0.18264	0	-0.61531	0	2.01869	0	-0.602147	0	3.17595	1	0.41827	0	4.37786	1	0.558368	1	0.860524	1	1.63163	1	1.71232	1
TCGA-EA-A5O9-01	39	0	Stage IB2	0	Cervical Squamous Cell Carcinoma	1	1	G2	0	0	0	ABSENT	0	1	0		0	788	26.2667	0.938762	1	-1.27509	0	-0.0333502	0	1.13073	1	0.21336	1	-1.85071	0	2.90829	1	3.00345	1	2.84425	1	-2.38213	0	-1.65454	0	-0.342932	0	-3.40868	0	-1.93467	0	0.482715	0
TCGA-EA-A5ZD-01	40	0	Stage IB1	0	Cervical Squamous Cell Carcinoma	1	1	G2	0			ABSENT	0				0	830	27.6667	1.24076	1	-0.645587	0	0.56465	1	1.25103	1	1.85746	1	0.53659	1	3.43079	1	3.95835	1	3.34055	1	1.85607	1	3.92686	1	1.63417	1	0.961224	1	0.660535	1	1.32682	1
TCGA-EA-A5ZE-01	54	1	Stage IB1	0	Cervical Squamous Cell Carcinoma	1	1	G3	1			ABSENT	0				0	829	27.6333	0.470262	1	-0.165887	1	0.62205	1	1.21883	1	2.22806	1	0.23869	1	3.17709	1	2.62615	1	2.87545	1	1.73597	1	3.09986	1	-0.342932	0	1.30402	1	0.714735	1	1.24032	1
TCGA-EA-A5ZF-01	56	1	Stage IB1	0	Cervical Squamous Cell Carcinoma	1	1	G2	0			ABSENT	0				0	828	27.6	1.60496	1	-0.178087	1	0.0399498	0	0.412434	0	1.11236	1	0.37849	1	3.30899	1	3.15515	1	3.31445	1	3.05637	1	5.05567	1	3.34797	1	3.94772	1	3.09473	1	3.30012	1
TCGA-EA-A6QX-01	49	1	Stage IIIB	1	Cervical Squamous Cell Carcinoma	1	1	G3	1	2	1	PRESENT	1				0	730	24.3333	0.391462	1	-0.784987	0	-0.31165	0	0.682934	1	0.60036	1	0.37239	1	2.36609	0	2.86835	1	3.20755	1	3.27807	1	5.67797	1	2.67587	1	2.18362	1	1.57223	1	3.16822	1
TCGA-EA-A78R-01	54	1	Stage IB1	0	Cervical Squamous Cell Carcinoma	1	1	G2	0			PRESENT	1				0	410	13.6667	0.626762	1	0.052013	1	0.79295	1	2.20533	1	-0.40744	0	-3.34901	0	3.04279	1	1.66165	0	2.67685	1	1.15957	0	1.47526	0	0.710468	1	2.60792	1	1.28573	1	2.00242	1
TCGA-EA-A97N-01	38	0	Stage IB2	0	Cervical Squamous Cell Carcinoma	1	1	G2	0	0	0	ABSENT	0	1	0		0	11	0.366667	-0.374438	0	-1.20909	0	-0.22065	0	-0.0062657	0	0.31376	1	0.74989	1	2.85349	1	3.40425	1	2.30845	0	0.34617	0	2.16526	0	2.10127	1	0.770724	0	1.48903	1	1.42152	1
TCGA-EK-A2GZ-01	64	1	Stage IIIB	1	Cervical Squamous Cell Carcinoma	1	1	G2	0					0	0		0	383	12.7667	1.33146	1	-0.472487	0	0.36305	1	2.20853	1	-0.0382398	0	-0.61321	0	2.33319	0	1.69715	0	2.02645	0	1.61057	1	3.37686	1	-0.342932	0	-3.19578	0	-0.592565	0	0.597415	0
TCGA-EK-A2H0-01	24	0	Stage IIB	0	Cervical Squamous Cell Carcinoma	1	1	G3	1					0	0		0	1847	61.5667	1.23886	1	-0.371987	1	1.20885	1	1.99913	1	-0.0861398	0	-1.21741	0	2.91449	1	1.60215	0	0.177546	0	-0.73333	0	1.49896	0	-0.342932	0	-2.35318	0	-0.251165	0	0.578015	0
TCGA-EK-A2H1-01	20	0	Stage IB2	0	Cervical Squamous Cell Carcinoma	1	1	G3	1			ABSENT	0	0	0		0	799	26.6333	0.323762	1	1.16811	1	1.10525	1	1.71073	1	-0.35684	0	-3.14371	0	1.84749	0	0.402853	0	2.29485	0	1.16047	0	1.19446	0	-0.342932	0	0.569124	0	-0.914865	0	1.43532	1
TCGA-EK-A2IP-01	28	0	Stage IB1	0	Cervical Squamous Cell Carcinoma	1	1	G3	1					0	0		0	202	6.73333	1.50066	1	1.30421	1	1.06905	1	1.82763	1	1.00336	1	0.01199	1	3.64229	1	2.79385	1	3.40225	1	2.66357	1	0.0702649	0	1.46957	1	0.858124	1	2.00633	1	0.576615	0
TCGA-EK-A2IR-01	48	1	Stage IB2	0	Cervical Squamous Cell Carcinoma	1	1	G3	1			PRESENT	1	0	0		0	3442	114.733	0.133162	0	-1.51589	0	0.51915	1	1.99463	1	-1.51964	0	-1.86121	0	2.07739	0	1.95115	0	1.94195	0	1.27797	0	1.68906	0	-0.342932	0	1.30092	1	3.13943	1	3.15722	1
TCGA-EK-A2PG-01	88	1			Cervical Squamous Cell Carcinoma	1	1	G3	1					4	1		0	46	1.53333	-0.142438	0	2.02091	1	1.92545	1	3.06773	1	2.15146	1	-0.24001	1	2.95399	1	4.24785	1	3.77585	1	2.62807	1	4.49497	1	0.172268	0	2.30932	1	1.17923	1	1.81952	1
TCGA-EK-A2PI-01	44	0	Stage IIIB	1	Cervical Squamous Cell Carcinoma	1	1	G2	0					0	0		0	586	19.5333	0.314262	1	0.723713	1	0.95145	1	0.743834	1	1.72066	1	0.56539	1	3.33159	1	3.72995	1	3.60115	1	3.89787	1	2.87526	1	0.0642684	0	-0.812876	0	0.336335	0	1.34912	1
TCGA-EK-A2PK-01	43	0	Stage IB1	0	Cervical Squamous Cell Carcinoma	1	1	G3	1					1	0		0	12	0.4	-0.807938	0	-1.09419	0	-0.43415	0	-0.293366	0	0.61866	1	-0.07681	1	2.83189	1	2.92975	1	3.41695	1	3.43847	1	4.57376	1	-0.342932	0	-1.77628	0	-0.696065	0	-0.0170847	0
TCGA-EK-A2PL-01	36	0	Stage IIIB	1	Cervical Squamous Cell Carcinoma	1	1							0	0		0	13	0.433333	1.09066	1	0.944813	1	1.39085	1	1.06263	1	1.46896	1	1.18929	1	2.83049	1	3.13095	1	3.62615	1	2.87357	1	5.31476	1	2.61107	1	0.257324	0	0.981135	1	1.10812	0
TCGA-EK-A2PM-01	81	1	Stage IIB	0	Cervical Squamous Cell Carcinoma	1	1	G3	1					0	0		0	18	0.6	-1.20564	0	-2.18419	0	0.54765	1	1.59513	1	-3.09744	0	-3.21201	0	-1.33041	0	-2.30225	0	-1.99635	0	-1.88443	0	-1.73684	0	-0.342932	0	-3.18378	0	-2.62627	0	-1.75398	0
TCGA-EK-A2R7-01	45	1	Stage IB	0	Cervical Squamous Cell Carcinoma	1	1	G3	1			PRESENT	1	0	0		0	27	0.9	0.339362	1	0.671913	1	-0.33995	0	0.189534	0	0.30646	1	-0.40091	0	2.84659	1	2.93355	1	3.42825	1	2.74457	1	4.39567	1	2.47277	1	1.76702	1	2.50803	1	2.06932	1
TCGA-EK-A2R8-01	48	1	Stage IB2	0	Cervical Squamous Cell Carcinoma	1	1	G3	1			ABSENT	0	0	0		0	44	1.46667	0.641462	1	1.08781	1	1.74955	1	2.43913	1	1.98696	1	0.69739	1	2.43859	0	2.98895	1	3.49945	1	3.38997	1	3.67376	1	-0.342932	0	0.307624	0	-0.560865	0	0.308615	0
TCGA-EK-A2R9-01	58	1	Stage IB1	0	Cervical Squamous Cell Carcinoma	1	1	G3	1			PRESENT	1	0	0		0	4	0.133333	-1.36064	0	-0.064487	1	0.0994498	1	1.79233	1	-0.0601398	0	-3.18511	0	-0.637107	0	-0.447647	0	1.57355	0	2.04317	1	2.84826	1	-0.342932	0	-0.218576	0	0.611135	1	1.06202	0
TCGA-EK-A2RA-01	74	1	Stage IIA2	0	Cervical Squamous Cell Carcinoma	1	1	G3	1	0	0	ABSENT	0	0	0		0	1246	41.5333	0.0147622	0	1.82291	1	0.99875	1	1.44573	1	1.75056	1	-0.37421	0	3.29409	1	3.51485	1	2.96375	1	2.19267	1	2.40086	0	0.611268	1	-0.529976	0	0.795935	1	0.963615	0
TCGA-EK-A2RB-01	48	1	Stage IVB	1	Cervical Squamous Cell Carcinoma	1	1	G3	1					0	0		0	9	0.3	-0.0127378	0	-0.317487	1	0.26965	1	2.02393	1	0.45666	1	-1.37841	0	3.61459	1	3.97415	1	3.49795	1	0.48677	0	2.06556	0	1.40927	1	-0.0536755	0	-0.837465	0	-0.0719847	0
TCGA-EK-A2RC-01	33	0	Stage IB1	0	Cervical Squamous Cell Carcinoma	1	1	G3	1			PRESENT	1	0	0		0	129	4.3	-0.906838	0	-2.13269	0	-0.92295	0	0.941634	1	-1.66564	0	-2.96551	0	0.138793	0	-1.57555	0	1.15415	0	2.24597	1	2.42866	0	0.120168	0	0.259724	0	-0.516065	0	0.587915	0
TCGA-EK-A2RE-01	26	0	Stage IIA	0	Cervical Squamous Cell Carcinoma	1	1	G2	0			PRESENT	1	0	0		0	57	1.9	1.91786	1	-0.143787	1	-0.40935	0	0.634934	0	0.18626	0	0.17629	1	3.33199	1	3.06565	1	2.44435	0	2.85927	1	4.71706	1	1.08247	1	-0.197676	0	-0.429965	0	0.353315	0
TCGA-EK-A2RJ-01	51	1	Stage IB2	0	Cervical Squamous Cell Carcinoma	1	1	G3	1			PRESENT	1	0	0		0	53	1.76667	1.06376	1	-0.624887	0	-0.74725	0	0.908234	1	-1.01874	0	-0.61921	0	1.27739	0	2.65995	1	2.45185	0	2.73067	1	3.27966	1	-0.342932	0	-0.0181755	0	-1.07337	0	-0.369685	0
TCGA-EK-A2RK-01	67	1	Stage IA2	0	Cervical Squamous Cell Carcinoma	1	1	G3	1			ABSENT	0	0	0		0	13	0.433333	-1.09624	0	-0.471187	0	0.22315	1	1.69043	1	-0.16174	0	-2.35491	0	3.19769	1	3.48405	1	3.31915	1	3.25387	1	4.57556	1	-0.342932	0	-0.0166755	0	-0.590365	0	-0.124685	0
TCGA-EK-A2RL-01	32	0	Stage IB	0	Endocervical Type of Adenocarcinoma	2	0	G2	0			ABSENT	0	0	0	1453	1	1453	48.4333	-4.31724	0	-1.90099	0	-0.85405	0	-3.60097	0	-2.60984	0	-3.43961	0	-1.86991	0	-1.75435	0	1.78995	0	0.60437	0	2.02486	0	0.612168	1	2.59802	1	2.56633	1	2.60402	1
TCGA-EK-A2RM-01	40	0	Stage IB	0	Cervical Squamous Cell Carcinoma	1	1	G3	1			PRESENT	1	1	0		0	50	1.66667	1.49876	1	1.29536e-05	1	0.23805	1	1.50403	1	0.0991602	0	-1.71751	0	2.10749	0	-0.230147	0	3.18875	1	2.23857	1	2.71807	0	1.68497	1	2.93962	1	1.59213	1	2.20712	1
TCGA-EK-A2RN-01	45	1	Stage IB1	0	Cervical Squamous Cell Carcinoma	1	1	G2	0			PRESENT	1	0	0		0	71	2.36667	0.182262	1	1.92171	1	1.80865	1	2.60643	1	1.83596	1	-1.01741	0	2.06149	0	1.74865	0	3.08145	1	1.63707	1	3.47457	1	-0.342932	0	1.72382	1	1.83023	1	1.30702	1
TCGA-EK-A2RO-01	59	1	Stage IIB	0	Cervical Squamous Cell Carcinoma	1	1	G1	0	0	0			0	0		0	2	0.0666667	-0.540738	0	-1.48419	0	-1.65785	0	0.327234	0	-0.85154	0	-2.63091	0	-3.00561	0	-1.79195	0	0.885146	0	0.37527	0	0.913765	0	1.02097	1	1.84702	1	0.783235	1	1.56182	1
TCGA-EK-A3GJ-01	51	1	Stage IB1	0	Cervical Squamous Cell Carcinoma	1	1	G3	1			ABSENT	0	1	0		0	3	0.1	-0.680938	0	-0.759387	0	0.55665	1	1.92553	1	1.46426	1	-0.66051	0	3.16069	1	4.04645	1	3.02595	1	-2.94763	0	-1.23264	0	-0.342932	0	0.762625	0	-0.588765	0	0.884615	0
TCGA-EK-A3GK-01	33	0	Stage IB1	0	Endocervical Type of Adenocarcinoma	2	0	G3	1	0	0	PRESENT	1	0	0		0	15	0.5	0.0880622	0	-0.953987	0	-1.41505	0	-0.581466	0	-0.28104	0	-0.47261	0	1.49119	0	1.28135	0	2.20875	0	1.46387	0	3.01696	1	2.88017	1	1.93132	1	2.20613	1	1.73322	1
TCGA-EK-A3GM-01	65	1	Stage IIA	0	Endocervical Type of Adenocarcinoma	2	0	G2	0			ABSENT	0	0	0		0			1.41866	1	0.032813	1	1.38335	1	-0.0889657	0	-0.45924	0	0.36949	1	2.09839	0	2.94275	1	3.66025	1	3.37617	1	6.34266	1	-0.342932	0	-3.50418	0	-3.42647	0	-2.95818	0
TCGA-EK-A3GN-01	47	1	Stage IIIB	1	Cervical Squamous Cell Carcinoma	1	1	G3	1			ABSENT	0	1	0		0	27	0.9	1.55996	1	1.93681	1	1.48545	1	1.94063	1	1.42266	1	0.41829	1	2.51489	0	3.19435	1	3.50375	1	2.80237	1	3.27197	1	1.92227	1	0.406924	0	0.886635	1	1.48592	1
TCGA-EX-A1H5-01	58	1	Stage IIB	0	Cervical Squamous Cell Carcinoma	1	1	G3	1	4	1	PRESENT	1				0	619	20.6333	-0.0438378	0	0.212813	1	-0.44715	0	0.584734	0	0.0212602	0	-1.32171	0	3.60119	1	1.98365	0	1.80865	0	1.85257	1	2.91286	1	3.24667	1	2.76522	1	2.87223	1	1.96992	1
TCGA-EX-A1H6-01	38	0	Stage IB1	0	Endocervical Type of Adenocarcinoma	2	0	G1	0	0	0	ABSENT	0				0	241	8.03333	-0.315038	0	-0.144187	1	0.77795	1	0.224834	0	0.18446	0	-0.02131	1	-1.34361	0	0.310053	0	3.63895	1	2.25707	1	3.26746	1	-0.342932	0	2.16092	1	3.30093	1	3.20412	1
TCGA-EX-A3L1-01	32	0	Stage IIA1	0	Cervical Squamous Cell Carcinoma	1	1	G3	1	0	0	ABSENT	0				0	463	15.4333	1.63896	1	1.68271	1	1.65565	1	1.55533	1	0.87116	1	-0.44491	0	2.88099	1	-1.43215	0	2.16535	0	1.55437	0	3.24317	1	0.466068	1	0.640824	0	-0.426465	0	-0.611185	0
TCGA-EX-A449-01	42	0	Stage IVB	1	Endocervical Type of Adenocarcinoma	2	0	G1	0			ABSENT	0				0	447	14.9	-0.990138	0	-0.922087	0	0.50795	1	-4.21937	0	-4.90664	0	-3.49531	0	-2.95371	0	-4.73445	0	-1.51725	0	0.13507	0	-0.0301351	0	-0.342932	0	2.62832	1	2.53643	1	3.33062	1
TCGA-EX-A69L-01	41	0	Stage IB1	0	Cervical Squamous Cell Carcinoma	1	1	G3	1	0	0						0	602	20.0667	1.02086	1	-0.652587	0	0.0999498	1	1.94953	1	1.77796	1	-0.53321	0	3.49159	1	2.56975	1	2.78725	1	0.39417	0	0.553965	0	1.28317	1	0.521224	0	0.128835	0	1.94452	1
TCGA-EX-A69M-01	62	1	Stage IB2	0	Cervical Squamous Cell Carcinoma	1	1	G3	1	0	0			1	0	253	1	253	8.43333	0.0873622	0	-0.836187	0	-0.35805	0	0.450034	0	0.62676	1	-0.83051	0	2.85159	1	2.18695	0	2.58955	0	0.34997	0	2.07986	0	0.185668	0	2.03902	1	1.18893	1	1.40682	1
TCGA-EX-A8YF-01	44	0	Stage IB1	0	Cervical Squamous Cell Carcinoma	1	1	G3	1	0	0	PRESENT	1				0	473	15.7667	0.829362	1	0.165313	1	0.89235	1	-0.0538657	0	0.73996	1	1.57049	1	3.82549	1	-0.523447	0	3.51135	1	2.73517	1	4.43896	1	-0.342932	0	-2.39438	0	0.561035	0	1.35292	1
TCGA-FU-A23K-01	28	0	Stage IIIB	1	Cervical Squamous Cell Carcinoma	1	1	G3	1	1	1	PRESENT	1				0	372	12.4	-3.35274	0	-1.53549	0	-0.61455	0	0.238034	0	-1.83294	0	-3.49811	0	1.75849	0	-1.58205	0	1.45255	0	1.02917	0	-0.225335	0	-0.342932	0	1.64552	1	-0.246865	0	0.0845153	0
TCGA-FU-A23L-01	60	1	Stage IIA1	0	Cervical Squamous Cell Carcinoma	1	1	G3	1	0	0	ABSENT	0	0	0		0	725	24.1667	0.988462	1	0.447213	1	0.39635	1	1.12753	1	0.0605602	0	0.29409	1	2.33639	0	2.51705	1	2.55685	0	2.08647	1	4.73407	1	1.84657	1	0.424424	0	1.00093	1	1.48602	1
TCGA-FU-A2QG-01	29	0	Stage IB1	0	Cervical Squamous Cell Carcinoma	1	1	G2	0	0	0	ABSENT	0	1	0		0	579	19.3	-0.263238	0	0.289213	1	-0.41915	0	-0.241666	0	-0.38814	0	-0.19671	1	2.11739	0	-1.99945	0	1.15335	0	-0.11903	0	2.82497	1	3.17927	1	0.522025	0	0.685335	1	-0.0103847	0
TCGA-FU-A3EO-01	55	1	Stage IIB	0	Endocervical Type of Adenocarcinoma	2	0	G2	0	0	0	ABSENT	0	1	0		0	490	16.3333	-3.83374	0	-2.87389	0	-0.37205	0	-3.04767	0	-4.64984	0	-3.99481	0	-3.25811	0	-2.21705	0	1.58475	0	0.67407	0	0.819865	0	-0.342932	0	2.39342	1	1.24383	1	2.31072	1
TCGA-FU-A3EO-11	55	1	Stage IIB	0	Endocervical Type of Adenocarcinoma	2	0	G2	0	0	0	ABSENT	0	1	0		0	490	16.3333	-2.77634	0	1.82811	1	1.82895	1	0.872734	1	2.67376	1	1.78159	1	2.91769	1	2.46045	0	5.43095	1	6.54487	1	2.34666	0	-0.342932	0	0.0361245	0	-0.184765	0	0.160415	0
TCGA-FU-A3HY-01	47	1	Stage IB2	0	Cervical Squamous Cell Carcinoma	1	1	G2	0	1	1	PRESENT	1				0	954	31.8	1.50496	1	-0.860587	0	-0.66805	0	0.269434	0	-0.29814	0	-0.33481	0	3.32979	1	3.28385	1	2.92605	1	3.17337	1	4.89877	1	2.79697	1	0.351224	0	0.0988347	0	0.897015	0
TCGA-FU-A3HZ-01	64	1	Stage IIA2	0	Cervical Squamous Cell Carcinoma	1	1	G3	1	0	0	PRESENT	1	0	0		0	1103	36.7667	-2.26674	0	-2.57669	0	-1.13485	0	-2.17847	0	-0.31064	0	-0.37971	0	3.89869	1	3.40205	1	3.06015	1	2.98907	1	-0.667635	0	-0.342932	0	-0.214076	0	-0.409465	0	-1.08778	0
TCGA-FU-A3NI-01	45	1	Stage IB1	0	Cervical Squamous Cell Carcinoma	1	1	G2	0	2	1	PRESENT	1			638	1	638	21.2667	0.963362	1	-0.925287	0	0.92515	1	1.50533	1	0.32366	1	0.55629	1	3.21239	1	1.76045	0	1.60835	0	1.07097	0	2.93396	1	0.819368	1	-0.423376	0	-0.273665	0	0.133215	0
TCGA-FU-A3TQ-01	55	1	Stage IIIB	1	Cervical Squamous Cell Carcinoma	1	1	G2	0	2	1	PRESENT	1				0	795	26.5	-0.403838	0	-1.62179	0	-1.05175	0	0.650334	0	-0.64044	0	-1.26421	0	2.77889	1	3.24545	1	2.30385	0	-0.83683	0	0.395265	0	-0.342932	0	-3.04378	0	-3.79407	0	-3.28028	0
TCGA-FU-A3TX-01	78	1	Stage IB2	0	Cervical Squamous Cell Carcinoma	1	1	G3	1	0	0	ABSENT	0				0	45	1.5	-2.78144	0	-3.19499	0	-1.08395	0	0.258134	0	-3.87274	0	-2.82721	0	0.245793	0	2.18795	0	2.36335	0	1.41007	0	4.61967	1	-0.342932	0	-0.310976	0	-0.394665	0	0.296615	0
TCGA-FU-A3WB-01	43	0	Stage IIA2	0	Cervical Squamous Cell Carcinoma	1	1	G2	0	0	0	ABSENT	0	2	1		0	491	16.3667	0.425962	1	0.287013	1	0.46565	1	1.32773	1	0.68646	1	0.98579	1	4.38349	1	3.29765	1	2.58365	0	1.49247	0	2.75156	1	1.45217	1	2.32622	1	2.60273	1	1.86422	1
TCGA-FU-A3YQ-01	35	0	Stage IB1	0	Cervical Squamous Cell Carcinoma	1	1	G1	0	0	0						0	861	28.7	1.01426	1	-1.80569	0	-0.34435	0	0.207934	0	-0.75164	0	-0.08901	1	3.26209	1	2.78175	1	2.06145	0	2.06647	1	4.20096	1	1.74557	1	-0.787876	0	-0.384465	0	0.935715	0
TCGA-FU-A40J-01	38	0	Stage IIIB	1	Endocervical Type of Adenocarcinoma	2	0	G3	1	4	1	PRESENT	1				0	426	14.2	-1.56674	0	-0.243187	1	0.52075	1	-0.704266	0	-0.88784	0	-1.46611	0	-2.52021	0	-0.493647	0	3.39155	1	3.05647	1	4.18926	1	2.39367	1	1.98672	1	2.44303	1	2.23332	1
TCGA-FU-A57G-01	49	1	Stage IB2	0	Endocervical Type of Adenocarcinoma	2	0	G2	0	0	0	ABSENT	0	1	0		0	1078	35.9333	-0.567538	0	-0.682987	0	-0.97325	0	-0.0456657	0	-2.66804	0	-2.51251	0	0.606693	0	1.13135	0	2.65275	1	1.98937	1	3.43486	1	-0.342932	0	3.25072	1	3.02693	1	2.07202	1
TCGA-FU-A5XV-01	32	0	Stage IIIB	1	Cervical Squamous Cell Carcinoma	1	1	G3	1	2	1	PRESENT	1	1	0		0	321	10.7	0.778662	1	-1.69079	0	0.0316498	0	0.160434	0	-0.31384	0	0.12569	1	2.88349	1	2.60125	1	2.10985	0	1.73467	1	3.98816	1	2.30717	1	0.454724	0	0.807335	1	0.614515	0
TCGA-FU-A770-01	33	0	Stage IIIB	1	Endocervical Adenocarcinoma of the Usual Type	2	0	G2	0	1	1	ABSENT	0	1	0		0	34	1.13333	-2.97774	0	-2.66229	0	-1.69875	0	-1.30397	0	0.18076	0	0.53109	1	2.30369	0	1.73855	0	2.91315	1	-0.25133	0	2.27656	0	0.995268	1	0.882724	1	1.54953	1	1.80532	1
TCGA-GH-A9DA-01	27	0	Stage IB1	0	Cervical Squamous Cell Carcinoma	1	1	G3	1	0	0	ABSENT	0	0	0		0	540	18	0.335962	1	-0.385587	1	1.52895	1	1.58843	1	0.57836	1	0.16159	1	2.24569	0	2.44795	0	2.23345	0	-1.76433	0	-1.16934	0	-0.342932	0	-1.11278	0	-0.474365	0	-0.505485	0
TCGA-HG-A2PA-01	38	0	Stage IB2	0	Cervical Squamous Cell Carcinoma	1	1	G2	0	0	0	PRESENT	1	0	0	773	1	773	25.7667	0.703162	1	-0.686387	0	-0.20235	0	-0.578266	0	0.13006	0	-0.30301	1	2.58459	0	2.54605	1	2.38785	0	1.98017	1	3.82906	1	2.24967	1	1.26912	1	1.08423	1	1.92582	1
TCGA-HM-A3JJ-01	40	0	Stage IB1	0	Cervical Squamous Cell Carcinoma	1	1	G3	1	4	1	PRESENT	1	0	0	659	1	659	21.9667	0.447062	1	0.293113	1	-0.12715	0	-0.251466	0	-0.13584	0	0.47819	1	2.66449	1	2.82395	1	2.97595	1	3.30457	1	5.39366	1	2.48717	1	1.55862	1	1.96223	1	2.39182	1
TCGA-HM-A3JJ-11	40	0	Stage IB1	0	Cervical Squamous Cell Carcinoma	1	1	G3	1	4	1	PRESENT	1	0	0	659	1	659	21.9667	-2.42794	0	0.985613	1	0.23015	1	0.283234	0	0.11636	0	0.12749	1	1.99949	0	1.25475	0	4.90765	1	6.14747	1	2.66236	0	-0.342932	0	0.644724	0	0.367935	0	0.865515	0
TCGA-HM-A3JK-01	64	1	Stage IIA2	0	Cervical Squamous Cell Carcinoma	1	1	G3	1	1	1	ABSENT	0	0	0		0	632	21.0667	-0.861338	0	0.853313	1	1.11175	1	-0.296666	0	1.81916	1	0.85129	1	3.25159	1	3.30165	1	3.68815	1	4.74447	1	4.08447	1	1.97557	1	1.68452	1	0.947135	1	1.70702	1
TCGA-HM-A4S6-01	51	1	Stage IIIB	1	Cervical Squamous Cell Carcinoma	1	1	G3	1	2	1	PRESENT	1	0	0		0	454	15.1333	-0.581038	0	-2.56559	0	-0.66765	0	0.813434	1	-0.30264	0	0.55399	1	2.50159	0	3.08215	1	2.69965	1	0.12087	0	2.22916	0	0.168968	0	-1.10118	0	-1.93627	0	-2.05048	0
TCGA-HM-A6W2-01	34	0	Stage IVB	1	Adenosquamous	5	0	G3	1			PRESENT	1	0	0		0	287	9.56667	-5.07264	0	-4.00049	0	-3.89305	0	-3.76267	0	-3.06624	0	-3.48231	0	-2.66891	0	5.72515	1	7.50185	1	6.56127	1	1.19946	0	-0.342932	0	1.17182	1	0.0805347	0	1.21622	0
TCGA-HM-A6W2-06	34	0	Stage IVB	1	Adenosquamous	5	0	G3	1			PRESENT	1	0	0		0	287	9.56667	-3.46964	0	-2.92249	0	-3.56745	0	-3.49247	0	-1.72724	0	-1.81951	0	-0.976307	0	2.72445	1	3.85055	1	3.48787	1	-1.71594	0	1.07217	1	2.58472	1	3.27083	1	4.49772	1
TCGA-IR-A3L7-01	37	0	Stage IB1	0	Cervical Squamous Cell Carcinoma	1	1	G3	1	0	0	PRESENT	1				0	4483	149.433	-1.44564	0	0.356413	1	0.68975	1	0.160234	0	0.91066	1	0.89579	1	3.18859	1	2.68935	1	3.17825	1	3.59197	1	6.08767	1	3.19377	1	0.505324	0	1.92793	1	1.12072	0
TCGA-IR-A3LA-01	60	1	Stage IB1	0	Endometrioid Adenocarcinoma of Endocervix	4	0	G3	1	0	0	PRESENT	1				0	4172	139.067	-4.10904	0	-3.56069	0	-5.72965	0	-3.21977	0	-4.30034	0	-3.99481	0	-1.86941	0	-2.68655	0	0.343846	0	1.41577	0	2.19017	0	-0.342932	0	-1.32948	0	-0.500065	0	2.24802	1
TCGA-IR-A3LB-01	53	1	Stage IB1	0	Endocervical Type of Adenocarcinoma	2	0	G3	1	0	0	PRESENT	1			2032	1	2032	67.7333	-0.918538	0	-0.189987	1	0.77655	1	0.315634	0	0.63766	1	-0.36641	0	1.97809	0	0.597053	0	3.79835	1	3.62967	1	4.84026	1	-0.342932	0	2.60492	1	3.22833	1	1.93682	1
TCGA-IR-A3LC-01	40	0	Stage IB1	0	Cervical Squamous Cell Carcinoma	1	1	G3	1	0	0	PRESENT	1				0	3935	131.167	0.119562	0	-1.93109	0	-0.58515	0	1.02183	1	0.40346	1	-0.33211	0	3.10079	1	-1.11275	0	2.00845	0	1.61127	1	2.14376	0	0.0252684	0	-0.0110755	0	-1.73937	0	-1.64718	0
TCGA-IR-A3LF-01	64	1	Stage IB1	0	Endocervical Adenocarcinoma of the Usual Type	2	0	G2	0	0	0	ABSENT	0				0	2949	98.3	-1.98664	0	0.714213	1	0.99515	1	1.10823	1	0.23056	1	0.75639	1	2.00399	0	-0.329847	0	2.87725	1	2.54487	1	3.81567	1	2.72897	1	2.46992	1	4.10003	1	2.55232	1
TCGA-IR-A3LH-01	49	1	Stage IIA1	0	Cervical Squamous Cell Carcinoma	1	1	G4	1	0	0	ABSENT	0				0	2394	79.8	0.832462	1	0.258713	1	0.42585	1	1.45723	1	-0.21234	0	-1.32571	0	2.69309	1	1.82315	0	2.23475	0	2.26137	1	3.10126	1	-0.342932	0	0.166224	0	0.272435	0	0.241015	0
TCGA-IR-A3LI-01	48	1	Stage IVB	1	Endocervical Type of Adenocarcinoma	2	0	G2	0	1	1	PRESENT	1				0	2493	83.1	-2.50894	0	-0.012487	1	0.40705	1	-4.64157	0	-5.77644	0	-3.99481	0	-4.97881	0	-3.99555	0	-3.29485	0	-3.47983	0	2.95046	1	-0.342932	0	2.88182	1	2.74413	1	3.00422	1
TCGA-IR-A3LK-01	69	1	Stage IB2	0	Cervical Squamous Cell Carcinoma	1	1	G3	1	0	0					908	1	908	30.2667	0.826962	1	-0.987487	0	0.0701498	0	0.279134	0	0.54926	1	-1.60431	0	3.00669	1	2.86375	1	2.51295	0	0.35837	0	3.50617	1	2.14177	1	1.72212	1	1.18603	1	1.87862	1
TCGA-IR-A3LL-01	60	1	Stage IB1	0	Cervical Squamous Cell Carcinoma	1	1	G2	0	0	0	PRESENT	1				0	1106	36.8667	-1.59824	0	-0.469987	0	-1.64075	0	-0.157566	0	0.32436	1	-2.43181	0	1.81759	0	3.18795	1	3.56265	1	-2.06203	0	-1.05164	0	0.776668	1	2.47272	1	2.15123	1	2.63582	1
TCGA-JW-A5VG-01	35	0	Stage IIA	0	Cervical Squamous Cell Carcinoma	1	1	G3	1					0	0		0	834	27.8	2.04626	1	2.69741	1	1.15005	1	1.02013	1	1.41266	1	-0.78331	0	3.35419	1	-0.457747	0	2.57485	0	1.29277	0	2.73426	1	-0.342932	0	-3.34008	0	-4.24807	0	-2.20588	0
TCGA-JW-A5VH-01	53	1	Stage IVB	1	Cervical Squamous Cell Carcinoma	1	1	G2	0					2	1	100	1	100	3.33333	-1.17744	0	0.082513	1	0.69985	1	-0.762866	0	0.40486	1	0.29849	1	4.15519	1	5.05475	1	3.52225	1	1.60887	0	2.53816	0	-0.342932	0	-2.35588	0	-2.61747	0	-2.25368	0
TCGA-JW-A5VI-01	45	1	Stage IIB	0	Cervical Squamous Cell Carcinoma	1	1	G3	1					1	0		0	747	24.9	1.41146	1	0.370513	1	0.82945	1	0.393534	0	0.66986	1	0.71069	1	3.90659	1	3.89595	1	2.57155	0	3.00087	1	3.92076	1	1.17197	1	2.43072	1	0.936235	1	1.84422	1
TCGA-JW-A5VJ-01	56	1	Stage IIB	0	Cervical Squamous Cell Carcinoma	1	1	G3	1					3	1		0	652	21.7333	1.30766	1	-0.884887	0	0.0580498	0	1.36503	1	1.51236	1	1.20839	1	4.29799	1	4.54075	1	3.39065	1	1.37327	0	3.85386	1	1.73717	1	0.822924	1	0.611035	1	1.31542	1
TCGA-JW-A5VK-01	43	0	Stage IB2	0	Cervical Squamous Cell Carcinoma	1	1	G3	1					0	0		0	623	20.7667	-0.144938	0	-0.810987	0	0.35845	1	2.02673	1	0.90986	1	-1.34301	0	3.35989	1	3.12905	1	2.05795	0	-0.30833	0	-1.30584	0	-0.342932	0	-3.44268	0	-2.53087	0	0.465415	0
TCGA-JW-A5VL-01	37	0	Stage IB2	0	Cervical Squamous Cell Carcinoma	1	1	G1	0					0	0		0	474	15.8	-2.00324	0	-1.93489	0	0.59505	1	0.739234	1	0.71316	1	-0.41551	0	3.77269	1	3.57655	1	2.28325	0	-3.12273	0	-1.15054	0	-0.342932	0	-2.57568	0	-2.91987	0	-2.11468	0
TCGA-JW-A69B-01	44	0	Stage IB2	0	Endocervical Type of Adenocarcinoma	2	0	GX						0	0		0	863	28.7667	-2.04104	0	-1.26799	0	-0.25275	0	-1.22217	0	-1.88874	0	-1.74261	0	-1.90311	0	-0.684547	0	2.93645	1	2.21427	1	6.52076	1	1.90927	1	2.16492	1	3.11863	1	2.72662	1
TCGA-JW-A852-01	42	0	Stage IIB	0	Cervical Squamous Cell Carcinoma	1	1	G2	0					1	0	252	1	252	8.4	-0.0153378	0	-0.174087	1	0.64955	1	0.845634	1	-0.41004	0	-3.99481	0	3.17589	1	2.71015	1	2.57055	0	2.58237	1	1.34816	0	0.912868	1	0.800224	0	0.166235	0	1.88142	1
TCGA-JW-AAVH-01	46	1	Stage IB1	0	Cervical Squamous Cell Carcinoma	1	1	G2	0	0	0	PRESENT	1	0	0		0	552	18.4	-2.55354	0	-2.45749	0	-0.93885	0	0.653434	0	0.79006	1	0.10719	1	3.03589	1	2.78785	1	2.25965	0	-0.77153	0	1.14666	0	3.76707	1	0.466624	0	1.41583	1	0.434215	0
TCGA-JX-A3PZ-01	25	0	Stage IB	0	Cervical Squamous Cell Carcinoma	1	1	G2	0	0	0	PRESENT	1	0	0	642	1	642	21.4	0.684962	1	0.347213	1	0.40715	1	1.07313	1	2.17806	1	-1.20191	0	2.21209	0	2.73295	1	2.79315	1	-0.22993	0	0.564965	0	-0.342932	0	-0.639876	0	-0.920365	0	-0.645885	0
TCGA-JX-A3Q0-01	63	1	Stage III	1	Cervical Squamous Cell Carcinoma	1	1	G2	0					0	0		0	6375	212.5	0.367162	1	1.54161	1	1.14225	1	1.78843	1	1.77796	1	-0.07111	1	3.22709	1	3.75275	1	2.79565	1	-1.80623	0	-1.07194	0	0.477768	1	1.88132	1	0.179835	0	1.10732	0
TCGA-JX-A3Q8-01	40	0	Stage IB1	0	Endocervical Type of Adenocarcinoma	2	0	G3	1	0	0	ABSENT	0	0	0		0	1357	45.2333	-3.35854	0	-2.77509	0	-2.76415	0	-0.457066	0	-1.93024	0	-3.25571	0	-3.47921	0	-2.16855	0	1.14515	0	0.30647	0	2.48426	0	-0.342932	0	3.01842	1	1.64603	1	2.82152	1
TCGA-JX-A5QV-01	37	0	Stage IB1	0	Cervical Squamous Cell Carcinoma	1	1	G3	1	0	0	ABSENT	0	0	0		0	636	21.2	-3.69734	0	-4.00049	0	-3.18385	0	-1.84897	0	-0.69504	0	-0.86621	0	3.24959	1	2.90385	1	3.07465	1	0.40657	0	0.461865	0	1.71047	1	2.11782	1	1.66193	1	2.39662	1
TCGA-LP-A4AU-01	35	0	Stage IIIB	1	Cervical Squamous Cell Carcinoma	1	1	G3	1					3	1		0	343	11.4333	0.414662	1	-1.77359	0	-0.44305	0	0.335734	0	-0.20264	0	-0.20111	1	1.04809	0	1.59075	0	1.57025	0	1.74027	1	3.32957	1	0.812268	1	-0.0808755	0	-0.607865	0	0.186715	0
TCGA-LP-A4AV-01	63	1	Stage IB	0	Cervical Squamous Cell Carcinoma	1	1	G2	0								0			0.696462	1	-1.22579	0	1.09875	1	1.54833	1	-2.55194	0	-3.11931	0	2.72169	1	2.46105	0	2.75145	1	0.82277	0	-0.984835	0	-0.342932	0	0.854924	1	-0.472165	0	0.938115	0
TCGA-LP-A4AW-01	52	1	Stage IA	0	Cervical Squamous Cell Carcinoma	1	1	G1	0								0	27	0.9	1.48296	1	0.561813	1	0.64245	1	1.28553	1	0.11796	0	-0.29961	1	3.07019	1	2.60805	1	3.23625	1	2.48517	1	4.46727	1	0.547568	1	0.840625	1	0.490535	0	1.17992	0
TCGA-LP-A4AX-01	45	1	Stage IB1	0	Cervical Squamous Cell Carcinoma	1	1	G3	1	0	0			1	0		0	380	12.6667	0.602962	1	1.78601	1	1.04115	1	1.45283	1	-0.19454	0	-2.36981	0	0.472193	0	0.125153	0	0.174146	0	-0.47183	0	2.60416	0	-0.342932	0	-1.65868	0	0.241835	0	0.685515	0
TCGA-LP-A5U2-01	30	0	Stage IIIB	1	Endocervical Adenocarcinoma of the Usual Type	2	0	G3	1	2	1	PRESENT	1	1	0		0	9	0.3	-4.41104	0	-2.58069	0	-3.27695	0	-2.18087	0	-1.24044	0	-1.69361	0	1.99769	0	-1.16235	0	1.34985	0	0.11607	0	0.616565	0	-0.342932	0	-3.85418	0	-3.98857	0	-4.19018	0
TCGA-LP-A5U3-01	40	0	Stage IB1	0	Cervical Squamous Cell Carcinoma	1	1	G3	1			ABSENT	0	1	0		0	25	0.833333	0.346862	1	-2.10829	0	-0.13535	0	0.882134	1	0.56696	1	-0.62991	0	1.56649	0	-1.59025	0	2.09065	0	-1.79193	0	0.724765	0	-0.342932	0	-2.27858	0	-3.76787	0	-2.48418	0
TCGA-LP-A7HU-01	53	1	Stage II	0	Endocervical Type of Adenocarcinoma	2	0	G3	1	0	0	ABSENT	0	1	0		0	406	13.5333	-1.10244	0	1.07621	1	0.49075	1	2.19003	1	0.52436	1	-1.41271	0	1.11879	0	3.84445	1	3.29545	1	0.70567	0	0.460465	0	-0.342932	0	-2.19428	0	-1.17137	0	-0.282285	0
TCGA-MA-AA3W-01	54	1	Stage IB1	0	Cervical Squamous Cell Carcinoma	1	1	G3	1	1	1			0	0		0	685	22.8333	-1.47814	0	-1.43519	0	-0.85675	0	0.0741343	0	-1.47694	0	-1.82731	0	2.08359	0	1.91545	0	1.69215	0	-1.24233	0	1.22826	0	1.22627	1	1.67522	1	1.99373	1	2.08992	1
TCGA-MA-AA3X-01	50	1	Stage IIIB	1	Cervical Squamous Cell Carcinoma	1	1	G2	0					0	0		0	595	19.8333	1.36836	1	-1.45449	0	-0.20355	0	1.45493	1	0.58666	1	0.97949	1	2.82199	1	3.07575	1	0.370246	0	-0.87763	0	1.11646	0	-0.342932	0	-2.19788	0	-3.30847	0	-1.79928	0
TCGA-MA-AA3Y-01	48	1	Stage IB1	0	Cervical Squamous Cell Carcinoma	1	1	G3	1	0	0	ABSENT	0	0	0		0	542	18.0667	1.89616	1	0.016313	1	0.68795	1	0.296934	0	0.26636	1	-0.82671	0	2.06339	0	2.68085	1	0.968046	0	-1.52983	0	0.0287649	0	-0.342932	0	-1.53628	0	-1.59847	0	-0.485485	0
TCGA-MA-AA3Z-01	43	0	Stage IB2	0	Cervical Squamous Cell Carcinoma	1	1	GX						0	0		0	595	19.8333	0.690362	1	-0.261887	1	0.36885	1	0.227734	0	0.42656	1	0.56469	1	3.06459	1	2.33755	0	2.86715	1	2.10867	1	4.29736	1	1.19307	1	-0.137376	0	0.565535	0	1.40322	1
TCGA-MA-AA41-01	33	0	Stage IIB	0	Cervical Squamous Cell Carcinoma	1	1	G2	0					4	1		0	254	8.46667	-1.46604	0	-2.20079	0	-1.28775	0	0.655934	0	-0.0591398	0	-0.48111	0	2.37139	0	3.90475	1	2.89585	1	2.58787	1	3.59626	1	0.972568	1	-0.716376	0	-0.571565	0	0.361515	0
TCGA-MA-AA42-01	75	1	Stage IIB	0	Cervical Squamous Cell Carcinoma	1	1	G3	1					0	0		0	259	8.63333	1.34216	1	-2.21249	0	-0.45595	0	1.12003	1	0.11576	0	0.25709	1	2.69179	1	3.36405	1	3.02995	1	2.82677	1	5.25316	1	-0.342932	0	-0.179076	0	-0.425465	0	1.89492	1
TCGA-MA-AA43-01	48	1	Stage IIIB	1	Cervical Squamous Cell Carcinoma	1	1	G3	1					0	0		0	346	11.5333	-0.296838	0	0.243313	1	1.07435	1	-1.51137	0	-2.25234	0	-3.47101	0	1.39539	0	0.821053	0	1.55185	0	0.95607	0	2.82506	1	-0.342932	0	1.34192	1	0.322635	0	1.38732	1
TCGA-MU-A51Y-01	27	0	Stage IIA1	0	Cervical Squamous Cell Carcinoma	1	1	G2	0	0	0			1	0		0	854	28.4667	0.276662	1	-1.89969	0	-0.33345	0	0.668234	0	0.21226	1	0.61429	1	3.02359	1	1.22015	0	1.64035	0	1.94367	1	3.42717	1	2.22617	1	1.70492	1	1.26103	1	1.79032	1
TCGA-MU-A5YI-01	60	1	Stage IA1	0	Cervical Squamous Cell Carcinoma	1	1	G2	0	0	0	PRESENT	1	2	1		0	1053	35.1	0.141662	0	-0.308387	1	0.18345	1	1.10173	1	0.24336	1	0.34749	1	2.66559	1	3.17935	1	3.43215	1	3.66507	1	5.35476	1	1.30297	1	1.81032	1	1.82273	1	1.06652	0
TCGA-MU-A8JM-01	46	1	Stage IB1	0	Cervical Squamous Cell Carcinoma	1	1	G2	0	0	0			1	0		0	607	20.2333	0.918762	1	-1.19649	0	-0.47185	0	-0.242766	0	0.76766	1	-0.93361	0	2.95659	1	3.31725	1	1.95115	0	-0.81323	0	-1.90264	0	1.09517	1	1.64552	1	0.186135	0	1.41942	1
TCGA-MY-A5BD-01	62	1	Stage IIB	0	Cervical Squamous Cell Carcinoma	1	1	G1	0	0	0	PRESENT	1	0	0		0	1667	55.5667	0.0189622	0	-0.591787	0	0.73035	1	1.26113	1	-0.40794	0	-1.40051	0	-3.70161	0	-1.24305	0	2.49125	0	1.63347	1	4.73867	1	-0.342932	0	1.24062	1	0.479635	0	1.91572	1
TCGA-MY-A5BE-01	42	0	Stage IB1	0	Cervical Squamous Cell Carcinoma	1	1	G3	1			ABSENT	0				0	1066	35.5333	-0.0638378	0	-1.71809	0	-0.69685	0	0.505534	0	0.45996	1	-1.25471	0	3.43829	1	2.59195	1	2.87845	1	1.60727	0	1.65056	0	0.225668	0	1.90712	1	1.14093	1	2.24452	1
TCGA-MY-A5BF-01	68	1	Stage IIA2	0	Cervical Squamous Cell Carcinoma	1	1	G1	0	0	0	PRESENT	1				0	634	21.1333	0.254462	1	-0.793487	0	-0.50315	0	0.803134	1	-0.28724	0	-2.08991	0	2.97419	1	1.92865	0	1.25465	0	-2.03263	0	3.03416	1	-0.342932	0	-3.00198	0	-4.67127	0	-3.02798	0
TCGA-MY-A5BF-11	68	1	Stage IIA2	0	Cervical Squamous Cell Carcinoma	1	1	G1	0	0	0	PRESENT	1				0	634	21.1333	-2.88844	0	0.124613	1	-0.14585	0	0.623434	0	-1.12534	0	-2.77301	0	1.59999	0	0.0966532	0	3.77055	1	4.50307	1	5.12977	1	-0.342932	0	1.39032	1	0.182035	0	1.40552	1
TCGA-MY-A913-01	28	0	Stage IIA	0	Cervical Squamous Cell Carcinoma	1	1	G3	1					1	0		0	524	17.4667	1.61376	1	0.405813	1	1.43685	1	0.974534	1	-2.16474	0	-1.99731	0	1.96249	0	1.78205	0	1.62945	0	0.88627	0	2.02946	0	-0.342932	0	-0.0678755	0	-0.0235653	0	0.610415	0
TCGA-PN-A8M9-01		0															0			-2.73254	0	-3.46989	0	-3.84295	0	-2.96507	0	-3.73674	0	-3.99481	0	-3.50071	0	-2.77375	0	-2.23255	0	-3.69853	0	-2.79394	0	-0.342932	0	-2.57698	0	-1.16387	0	0.255715	0
TCGA-PN-A8MA-01	43	0	Stage IIB	0	Cervical Squamous Cell Carcinoma	1	1	G3	1					1	0		0	90	3	1.71556	1	1.25281	1	0.89565	1	1.62303	1	0.47596	1	-0.30501	1	2.88009	1	3.50595	1	3.95435	1	3.11737	1	4.87746	1	1.41457	1	3.48072	1	2.75053	1	2.27122	1
TCGA-Q1-A5R1-01	32	0	Stage IB1	0	Mucinous Adenocarcinoma of Endocervical Type	3	0	G2	0	0	0	ABSENT	0	0	0		0	474	15.8	-1.57104	0	0.178413	1	0.0840498	0	-0.382266	0	-0.36504	0	-1.78751	0	-2.29721	0	-0.907747	0	2.84725	1	-0.55943	0	1.34556	0	0.959668	1	1.99092	1	2.82253	1	2.63732	1
TCGA-Q1-A5R2-01	64	1			Cervical Squamous Cell Carcinoma	1	1	G3	1					0	0		0	499	16.6333	1.31346	1	-0.404487	1	0.16285	1	1.69933	1	1.14986	1	-2.26761	0	3.04699	1	3.59055	1	3.17395	1	1.84297	1	2.43526	0	0.911968	1	1.40792	1	0.119735	0	2.05892	1
TCGA-Q1-A5R3-01	56	1			Cervical Squamous Cell Carcinoma	1	1	G2	0					0	0		0	485	16.1667	0.680162	1	-1.12119	0	-0.53545	0	-0.478466	0	-5.77644	0	-3.99481	0	1.45009	0	1.41715	0	1.11265	0	1.27237	0	1.45036	0	0.115468	0	0.312924	0	-0.981165	0	-0.295785	0
TCGA-Q1-A6DT-01	55	1	Stage I	0	Cervical Squamous Cell Carcinoma	1	1	GX								275	1	275	9.16667	2.73256	1	2.28371	1	2.18225	1	2.37993	1	0.60026	1	-0.16671	1	3.96509	1	3.34715	1	3.40905	1	1.95787	1	3.74376	1	0.257668	1	-4.29618	0	-2.03827	0	-3.15568	0
TCGA-Q1-A6DV-01	36	0	Stage IB1	0	Mucinous Adenocarcinoma of Endocervical Type	3	0	G2	0	0	0	ABSENT	0	0	0		0	491	16.3667	-3.33404	0	-0.847087	0	-0.63475	0	-3.08327	0	0.0855602	0	0.13829	1	2.27759	0	-0.738247	0	2.88315	1	0.0885703	0	0.991265	0	0.746668	1	0.377624	0	1.79203	1	1.15472	0
TCGA-Q1-A6DW-01	44	0	Stage I	0	Cervical Squamous Cell Carcinoma	1	1	GX				ABSENT	0	0	0		0	534	17.8	-1.93274	0	-2.27159	0	-1.93545	0	0.341034	0	0.76596	1	1.16389	1	2.63339	1	-0.615247	0	1.71445	0	-0.95193	0	0.452165	0	0.482168	1	0.807724	0	0.424635	0	1.47352	1
TCGA-Q1-A73O-01	37	0	Stage IB2	0	Cervical Squamous Cell Carcinoma	1	1	GX				ABSENT	0	0	0		0	428	14.2667	1.05206	1	-1.27359	0	0.000449754	0	0.425834	0	-0.0876398	0	0.99659	1	2.50519	0	3.31915	1	2.58985	0	1.30417	0	2.05036	0	0.743868	1	-0.212976	0	0.699335	1	1.44092	1
TCGA-Q1-A73P-01	45	1	Stage IB1	0	Endocervical Type of Adenocarcinoma	2	0	G1	0	0	0	ABSENT	0	0	0		0	483	16.1	-2.11764	0	-0.248187	1	0.76385	1	-1.50527	0	0.17246	0	0.37819	1	-2.19571	0	-1.33765	0	3.23725	1	0.72567	0	3.12646	1	0.145068	0	1.73482	1	2.64013	1	1.61912	1
TCGA-Q1-A73Q-01	46	1	Stage I	0	Cervical Squamous Cell Carcinoma	1	1	GX						0	0		0	284	9.46667	-0.646438	0	-0.139987	1	0.0806498	0	1.30093	1	0.39586	1	0.14099	1	3.19089	1	3.76635	1	3.08165	1	3.20047	1	5.53556	1	-0.342932	0	0.943224	1	1.75273	1	1.90722	1
TCGA-Q1-A73R-01	45	1	Stage I	0	Endocervical Type of Adenocarcinoma	2	0	GX						0	0		0	567	18.9	-2.68014	0	0.128413	1	1.15545	1	-3.87747	0	-4.91954	0	-3.99481	0	-2.11501	0	1.35965	0	2.22115	0	-0.13963	0	3.11826	1	0.00236839	0	2.19762	1	2.22323	1	2.72202	1
TCGA-Q1-A73S-01	33	0	Stage IB1	0	Adenosquamous	5	0	G2	0	2	1	PRESENT	1	0	0		0	688	22.9333	-1.10674	0	-1.15989	0	-1.61975	0	1.18713	1	0.87796	1	0.48869	1	3.06869	1	0.670653	0	2.38015	0	-0.51703	0	-0.669035	0	-0.342932	0	1.04122	1	0.219035	0	0.619015	0
TCGA-R2-A69V-01	42	0	Stage IB	0	Cervical Squamous Cell Carcinoma	1	1	G3	1	0	0	PRESENT	1				0	596	19.8667	1.38576	1	0.331813	1	0.78595	1	2.02483	1	-0.14704	0	-3.99481	0	1.46969	0	0.192653	0	-0.441354	0	-0.89283	0	-0.343135	0	0.369168	1	-0.811476	0	-1.55397	0	0.137915	0
TCGA-RA-A741-01	34	0	Stage IIB	0	Cervical Squamous Cell Carcinoma	1	1	GX		0	0			0	0		0	444	14.8	0.734462	1	0.311313	1	-0.0208502	0	-1.26667	0	1.39796	1	-0.69931	0	2.25039	0	2.94565	1	3.45805	1	3.65497	1	5.49366	1	0.309168	1	0.168724	0	0.899035	1	1.43672	1
TCGA-UC-A7PD-01	21	0	Stage IB	0	Cervical Squamous Cell Carcinoma	1	1	G2	0	0	0	PRESENT	1	1	0	355	1	355	11.8333	0.817862	1	-1.85289	0	0.12635	1	0.955134	1	-4.12374	0	-3.99481	0	-2.29631	0	-3.62775	0	-2.60975	0	-2.11283	0	-1.90044	0	-0.342932	0	-3.47768	0	-3.83927	0	-3.59998	0
TCGA-UC-A7PF-01	44	0	Stage IB1	0	Cervical Squamous Cell Carcinoma	1	1	G2	0	5	1	PRESENT	1			2859	1	2859	95.3	-0.205738	0	-0.487387	0	-0.25815	0	0.836034	1	0.35846	1	-0.03291	1	3.28999	1	-1.35855	0	1.80465	0	1.76667	1	3.26407	1	-0.342932	0	2.09762	1	2.06703	1	2.84212	1
TCGA-UC-A7PG-01	44	0	Stage IIIB	1	Cervical Squamous Cell Carcinoma	1	1	G1	0	8	1	PRESENT	1	1	0	370	1	370	12.3333	0.449662	1	-0.599287	0	-0.19445	0	0.792234	1	0.49106	1	1.24209	1	2.65529	1	-0.118947	0	0.841546	0	0.10417	0	2.09817	0	-0.342932	0	0.769924	0	0.569435	0	1.48402	1
TCGA-UC-A7PG-06	44	0	Stage IIIB	1	Cervical Squamous Cell Carcinoma	1	1	G1	0	8	1	PRESENT	1	1	0	370	1	370	12.3333	0.627962	1	0.761813	1	0.73615	1	2.12693	1	2.00066	1	1.23699	1	3.28969	1	-1.63755	0	0.646346	0	-2.59293	0	1.43056	0	-0.342932	0	1.62152	1	1.13893	1	1.87632	1
TCGA-UC-A7PI-01	44	0	Stage IB1	0	Endometrioid Adenocarcinoma of Endocervix	4	0	G1	0	0	0	ABSENT	0	1	0		0	2114	70.4667	-1.24334	0	-0.015987	1	0.77895	1	0.604334	0	-0.43064	0	0.22889	1	2.60419	0	1.70995	0	2.94255	1	1.50967	0	3.70926	1	3.97227	1	2.61272	1	3.52963	1	1.63612	1
TCGA-VS-A8EB-01	41	0	Stage IIIB	1	Cervical Squamous Cell Carcinoma	1	1	GX						1	0	305	1	305	10.1667	1.15986	1	0.404213	1	1.04845	1	2.32663	1	2.37516	1	1.45159	1	2.90949	1	3.49255	1	2.90965	1	2.18047	1	4.38747	1	-0.342932	0	0.794124	0	-0.0880653	0	0.943415	0
TCGA-VS-A8EC-01	55	1	Stage IIIB	1	Cervical Squamous Cell Carcinoma	1	1	G2	0					1	0		0	1415	47.1667	0.842362	1	1.19941	1	0.49855	1	1.13013	1	-0.80314	0	-0.90241	0	3.19979	1	1.60585	0	2.48475	0	-0.76313	0	3.25806	1	-0.342932	0	-2.76418	0	0.552135	0	2.11392	1
TCGA-VS-A8EG-01	36	0	Stage IB1	0	Cervical Squamous Cell Carcinoma	1	1	GX						0	0		0	1386	46.2	-0.400238	0	0.747013	1	0.0763498	0	0.199534	0	1.66906	1	1.56349	1	3.52509	1	-0.866947	0	2.41015	0	-0.0365297	0	2.39096	0	2.25487	1	1.95432	1	1.53603	1	2.34672	1
TCGA-VS-A8EH-01	56	1	Stage IIIB	1	Cervical Squamous Cell Carcinoma	1	1	G2	0					2	1		0	986	32.8667	0.747062	1	-1.94149	0	0.0368498	0	1.45943	1	-0.0851398	0	-0.97231	0	2.89209	1	2.80485	1	2.75085	1	1.22207	0	3.48046	1	2.07787	1	1.17132	1	-1.06777	0	1.20142	0
TCGA-VS-A8EI-01	38	0	Stage IIB	0	Cervical Squamous Cell Carcinoma	1	1	GX						1	0		0	729	24.3	1.58416	1	0.312013	1	0.36495	1	0.743734	1	1.08286	1	0.73169	1	2.74469	1	3.22535	1	2.70675	1	2.67847	1	4.48466	1	2.39277	1	0.650925	0	1.09333	1	1.65512	1
TCGA-VS-A8EJ-01	60	1	Stage IIB	0	Cervical Squamous Cell Carcinoma	1	1	G3	1					0	0	607	1	607	20.2333	-1.33544	0	2.45931	1	1.57245	1	3.18573	1	2.10506	1	-1.27291	0	0.910493	0	0.910253	0	1.83565	0	-0.92703	0	-1.77254	0	-0.342932	0	2.68462	1	2.99353	1	3.18802	1
TCGA-VS-A8EK-01	65	1	Stage IVA	1	Cervical Squamous Cell Carcinoma	1	1	G2	0					0	0	829	1	829	27.6333	0.511962	1	-0.294987	1	0.14615	1	0.481234	0	0.98126	1	1.31649	1	2.64509	1	3.53225	1	2.15475	0	2.05017	1	2.93936	1	1.24567	1	0.767624	0	0.224235	0	1.70442	1
TCGA-VS-A8EL-01	38	0	Stage IIB	0	Cervical Squamous Cell Carcinoma	1	1	G3	1					1	0		0	1992	66.4	-0.0678378	0	-1.07899	0	0.94735	1	0.245734	0	-0.86084	0	-1.64141	0	1.52069	0	1.64675	0	1.35545	0	0.0896703	0	-0.0381351	0	-0.342932	0	-2.49248	0	-2.64637	0	-1.23178	0
TCGA-VS-A8Q8-01	26	0	Stage IB	0	Cervical Squamous Cell Carcinoma	1	1	G2	0	0	0	ABSENT	0	0	0	978	1	978	32.6	0.973962	1	0.496113	1	0.36475	1	1.92483	1	0.87756	1	-0.60351	0	2.67609	1	2.80265	1	3.24545	1	2.18167	1	2.12036	0	2.30037	1	0.342324	0	0.693835	1	1.60572	1
TCGA-VS-A8Q9-01	79	1	Stage IB1	0	Cervical Squamous Cell Carcinoma	1	1	G2	0					1	0		0	1630	54.3333	0.276762	1	0.136513	1	0.98835	1	1.83743	1	1.26196	1	0.31979	1	3.27869	1	3.80175	1	3.15875	1	3.26807	1	4.63626	1	0.599568	1	0.587325	0	1.33893	1	1.60152	1
TCGA-VS-A8QA-01	44	0	Stage IB1	0	Cervical Squamous Cell Carcinoma	1	1	GX		0	0			0	0		0	1099	36.6333	-4.77454	0	-3.53899	0	-3.69225	0	-4.59937	0	-5.31494	0	-3.53331	0	-2.90221	0	-1.94615	0	-3.13185	0	-2.78593	0	3.31937	1	3.13967	1	2.03702	1	2.45893	1	2.43932	1
TCGA-VS-A8QC-01	51	1	Stage IVA	1	Cervical Squamous Cell Carcinoma	1	1	G2	0					2	1	350	1	350	11.6667	0.950562	1	-0.653087	0	0.48825	1	1.82583	1	0.93436	1	0.20509	1	2.95399	1	1.53855	0	0.855846	0	0.40467	0	1.18466	0	0.141468	0	-0.215376	0	-0.277365	0	0.617215	0
TCGA-VS-A8QF-01	42	0	Stage IIB	0	Cervical Squamous Cell Carcinoma	1	1	G2	0					0	0		0	1800	60	0.196262	1	-0.069187	1	0.0333498	0	0.691034	1	0.39916	1	-0.61621	0	2.27899	0	0.448953	0	0.784746	0	0.65357	0	0.657165	0	-0.342932	0	-3.68828	0	-3.32587	0	-2.73378	0
TCGA-VS-A8QH-01	76	1	Stage IB1	0	Mucinous Adenocarcinoma of Endocervical Type	3	0	G2	0					0	0	1210	1	1210	40.3333	-0.397438	0	3.52831	1	2.47185	1	0.506134	0	2.39776	1	2.45919	1	3.32459	1	3.50095	1	3.65645	1	3.54817	1	5.53047	1	-0.342932	0	0.337624	0	2.59933	1	1.05942	0
TCGA-VS-A8QM-01	47	1	Stage IVB	1	Cervical Squamous Cell Carcinoma	1	1	GX						0	0	951	1	951	31.7	-0.0782378	0	0.069313	1	0.0372498	0	0.0378343	0	1.34236	1	0.81609	1	2.76429	1	3.03455	1	2.89825	1	3.02757	1	5.04116	1	1.62397	1	1.16142	1	1.02053	1	1.25172	1
TCGA-VS-A94W-01	39	0	Stage IIB	0	Cervical Squamous Cell Carcinoma	1	1	G2	0	1	1			0	0		0	1243	41.4333	-1.07754	0	-0.688387	0	-0.22985	0	-0.0259657	0	0.51416	1	0.45449	1	2.52699	0	2.69635	1	2.52925	0	0.43657	0	0.626765	0	-0.342932	0	-0.841676	0	-1.04037	0	-0.931585	0
TCGA-VS-A94X-01	40	0	Stage IIB	0	Cervical Squamous Cell Carcinoma	1	1	G2	0					0	0	506	1	506	16.8667	2.05456	1	0.210613	1	-0.00845025	0	0.237034	0	0.27376	1	1.05519	1	2.72959	1	2.85605	1	2.96705	1	2.48527	1	4.98746	1	0.564768	1	0.245324	0	-0.0349653	0	1.92062	1
TCGA-VS-A94Y-01	47	1	Stage IIB	0	Cervical Squamous Cell Carcinoma	1	1	GX						1	0	144	1	144	4.8	2.81516	1	0.076113	1	1.15255	1	1.58943	1	1.43276	1	0.38289	1	2.30899	0	3.33565	1	3.08355	1	2.18727	1	2.66277	0	-0.342932	0	-0.156176	0	-0.0310653	0	0.662815	0
TCGA-VS-A94Z-01	38	0	Stage IIB	0	Cervical Squamous Cell Carcinoma	1	1	G2	0					1	0		0	1015	33.8333	-0.0859378	0	-1.40239	0	0.50575	1	0.675434	0	1.53606	1	1.26749	1	2.74449	1	3.72545	1	3.46175	1	3.82657	1	5.99266	1	0.164168	0	1.26072	1	-0.155865	0	0.723515	0
TCGA-VS-A950-01	42	0	Stage IIIA	1	Cervical Squamous Cell Carcinoma	1	1	G3	1					0	0		0	1221	40.7	0.323262	1	-1.30899	0	0.46645	1	1.67103	1	0.54396	1	0.55029	1	3.51199	1	1.60785	0	2.18395	0	0.0910703	0	0.588765	0	0.651768	1	-2.71598	0	-1.36517	0	-1.58668	0
TCGA-VS-A952-01	66	1	Stage IB1	0	Mucinous Adenocarcinoma of Endocervical Type	3	0	G2	0	0	0	ABSENT	0	0	0		0	1778	59.2667	-3.60334	0	-2.57529	0	-0.62995	0	-4.17047	0	-3.95744	0	-3.99481	0	-2.76941	0	-2.72465	0	-0.0822536	0	-0.11523	0	1.46306	0	2.60987	1	1.48072	1	2.55993	1	1.64632	1
TCGA-VS-A953-01	63	1	Stage IVA	1	Cervical Squamous Cell Carcinoma	1	1	GX						0	0	477	1	477	15.9	0.845662	1	0.616313	1	0.70355	1	1.87373	1	-0.38644	0	-2.75331	0	1.80869	0	3.87635	1	2.31935	0	1.19207	0	0.235165	0	-0.342932	0	-1.26368	0	-0.747265	0	0.0522153	0
TCGA-VS-A954-01	67	1	Stage IIIB	1	Cervical Squamous Cell Carcinoma	1	1	G2	0					1	0		0	1714	57.1333	-2.85224	0	-3.40269	0	-2.71565	0	-3.38117	0	-0.34674	0	-0.79641	0	0.176793	0	-1.19925	0	1.18555	0	0.22467	0	0.239665	0	-0.342932	0	-1.48258	0	-1.84057	0	-1.29368	0
TCGA-VS-A957-01	64	1	Stage IB1	0	Cervical Squamous Cell Carcinoma	1	1	G3	1					0	0		0	1688	56.2667	-0.516538	0	1.18331	1	0.68495	1	0.228634	0	3.09096	1	2.71059	1	3.16689	1	2.59825	1	1.23525	0	-2.42243	0	0.570965	0	0.605868	1	2.53282	1	2.41943	1	3.18532	1
TCGA-VS-A958-01	46	1	Stage IIB	0	Cervical Squamous Cell Carcinoma	1	1	G2	0					1	0		0	1525	50.8333	-1.20774	0	-1.62289	0	0.29245	1	0.819134	1	0.38836	1	0.98589	1	2.34869	0	2.58155	1	2.55565	0	2.51907	1	4.41436	1	-0.342932	0	0.699125	0	-0.309565	0	1.73742	1
TCGA-VS-A959-01	76	1	Stage IIB	0	Cervical Squamous Cell Carcinoma	1	1	G3	1								0	1561	52.0333	0.369162	1	-0.305687	1	-0.64225	0	0.157834	0	0.61616	1	0.50489	1	2.07929	0	2.38155	0	2.30865	0	2.24027	1	3.53236	1	0.360968	1	2.10212	1	1.99143	1	1.93022	1
TCGA-VS-A9U5-01	57	1	Stage IIB	0	Cervical Squamous Cell Carcinoma	1	1	G3	1					0	0		0	1535	51.1667	1.80766	1	-0.101187	1	0.88045	1	1.10923	1	0.13876	0	0.65939	1	3.07729	1	2.27655	0	1.69585	0	0.63847	0	1.36406	0	3.05287	1	2.02112	1	2.36073	1	2.10822	1
TCGA-VS-A9U7-01	30	0	Stage IB1	0	Cervical Squamous Cell Carcinoma	1	1	G3	1	3	1			0	0		0	1472	49.0667	-1.71414	0	-1.36349	0	-1.79275	0	0.664134	0	-0.50204	0	-1.92771	0	1.98119	0	-1.07785	0	-0.585154	0	-0.58893	0	-0.374335	0	-0.342932	0	2.53142	1	1.72313	1	3.03822	1
TCGA-VS-A9UB-01	54	1	Stage IIB	0	Cervical Squamous Cell Carcinoma	1	1	G3	1	0	0			1	0		0	911	30.3667	2.10216	1	3.31461	1	1.96165	1	1.92243	1	1.79096	1	0.41209	1	3.38449	1	0.224153	0	3.35965	1	2.53077	1	4.19466	1	-0.342932	0	0.502324	0	0.262235	0	-0.895385	0
TCGA-VS-A9UC-01	32	0	Stage IIB	0	Cervical Squamous Cell Carcinoma	1	1	G2	0					1	0		0	825	27.5	0.757862	1	0.214113	1	0.26345	1	0.498234	0	0.65956	1	0.94669	1	1.88839	0	2.54735	1	3.08315	1	3.75837	1	5.60277	1	-0.342932	0	-0.0886755	0	-0.406065	0	0.642315	0
TCGA-VS-A9UD-01	73	1	Stage IIIA	1	Cervical Squamous Cell Carcinoma	1	1	G2	0					0	0		0	739	24.6333	-0.246238	0	0.069013	1	0.22545	1	1.29323	1	0.59126	1	-2.49231	0	3.00599	1	3.83035	1	3.20885	1	2.04107	1	2.06756	0	0.565668	1	1.99832	1	-0.0834653	0	1.99862	1
TCGA-VS-A9UH-01	53	1	Stage IVA	1	Cervical Squamous Cell Carcinoma	1	1	GX						1	0		0	1427	47.5667	1.41106	1	-0.117287	1	0.31835	1	1.08453	1	1.00356	1	-1.04031	0	2.64999	1	3.05205	1	2.64475	1	2.68847	1	1.14416	0	-0.342932	0	0.222624	0	-0.487865	0	0.235615	0
TCGA-VS-A9UI-01	76	1	Stage IIB	0	Cervical Squamous Cell Carcinoma	1	1	GX						1	0	1372	1	1372	45.7333	-0.0206378	0	0.507813	1	-0.47105	0	0.0855343	0	2.04566	1	1.26069	1	3.04159	1	3.37465	1	2.00235	0	0.86147	0	2.20076	0	-0.342932	0	-3.44678	0	-1.40687	0	0.0475153	0
TCGA-VS-A9UJ-01	55	1	Stage IIB	0	Cervical Squamous Cell Carcinoma	1	1	GX						1	0	52	1	52	1.73333	-4.13774	0	-4.00049	0	-4.17555	0	-3.07947	0	-5.77644	0	-3.99481	0	-4.10851	0	-3.81265	0	-1.60915	0	-0.97683	0	0.558165	0	0.313068	1	-2.39608	0	-2.90047	0	-2.23038	0
TCGA-VS-A9UL-01	79	1	Stage IIIB	1	Cervical Squamous Cell Carcinoma	1	1	G3	1					1	0	442	1	442	14.7333	-0.598638	0	2.74421	1	2.31035	1	1.84513	1	3.25136	1	3.68309	1	4.33579	1	4.82685	1	4.58475	1	4.95937	1	6.59327	1	-0.342932	0	1.38532	1	2.28133	1	1.64682	1
TCGA-VS-A9UM-01	39	0	Stage IVB	1	Cervical Squamous Cell Carcinoma	1	1	G2	0					0	0	829	1	829	27.6333	-2.17354	0	-0.385987	1	-0.29965	0	0.192134	0	1.07016	1	1.59919	1	3.24169	1	3.68735	1	2.63345	1	1.52577	0	3.09806	1	1.03937	1	-1.00708	0	-1.58067	0	-1.66078	0
TCGA-VS-A9UO-01	43	0	Stage IIB	0	Mucinous Adenocarcinoma of Endocervical Type	3	0	G2	0	0	0			1	0		0	1456	48.5333	0.307262	1	0.555713	1	0.82155	1	1.09523	1	1.37046	1	2.14359	1	2.64759	1	0.692153	0	3.40625	1	1.39047	0	2.35517	0	1.67827	1	2.25642	1	3.35453	1	2.82642	1
TCGA-VS-A9UP-01	43	0	Stage IIA	0	Mucinous Adenocarcinoma of Endocervical Type	3	0	G3	1					1	0		0	1444	48.1333	2.12426	1	0.969113	1	1.12085	1	1.95783	1	0.69056	1	1.90809	1	2.56489	0	3.02635	1	3.63315	1	3.98967	1	5.96346	1	2.47807	1	2.83532	1	3.10053	1	3.61392	1
TCGA-VS-A9UQ-01	32	0	Stage IB	0	Mucinous Adenocarcinoma of Endocervical Type	3	0	G2	0	0	0						0	1263	42.1	-3.16464	0	-0.483387	0	0.73425	1	-0.715666	0	0.61096	1	1.15729	1	-2.24431	0	0.446953	0	3.28445	1	3.00927	1	4.50736	1	3.37847	1	2.44772	1	2.74903	1	2.65732	1
TCGA-VS-A9UR-01	53	1	Stage IIA	0	Mucinous Adenocarcinoma of Endocervical Type	3	0	GX						1	0		0	793	26.4333	-1.09534	0	-1.19499	0	-0.83575	0	-2.60447	0	-0.0781398	0	0.92789	1	-3.79401	0	-1.03675	0	0.383846	0	-2.33793	0	1.48936	0	-0.342932	0	1.45822	1	2.02263	1	2.03932	1
TCGA-VS-A9UT-01	72	1	Stage IB	0	Mucinous Adenocarcinoma of Endocervical Type	3	0	G3	1	1	1	ABSENT	0	1	0		0	482	16.0667	2.05896	1	4.56831	1	4.27285	1	3.17223	1	4.69996	1	5.51409	1	4.79869	1	5.11515	1	6.00445	1	4.65107	1	3.81716	1	-0.342932	0	1.15012	1	2.35973	1	1.66592	1
TCGA-VS-A9UU-01	42	0	Stage IIB	0	Cervical Squamous Cell Carcinoma	1	1	G1	0					0	0		0	442	14.7333	-0.927638	0	-4.00049	0	-1.45915	0	-0.709266	0	-0.47954	0	-1.30041	0	2.87819	1	2.82885	1	2.60125	1	2.81817	1	4.85266	1	1.95257	1	-0.390776	0	-0.982665	0	0.122315	0
TCGA-VS-A9UV-01	74	1	Stage IVA	1	Cervical Squamous Cell Carcinoma	1	1	GX						1	0	104	1	104	3.46667	-0.207738	0	-1.44759	0	-1.53835	0	1.49603	1	-0.17354	0	-0.64421	0	-2.83381	0	-2.23015	0	1.03395	0	-1.73303	0	-1.40284	0	2.07047	1	1.51942	1	0.629335	1	2.12692	1
TCGA-VS-A9UY-01	29	0	Stage IVB	1	Cervical Squamous Cell Carcinoma	1	1	G2	0					2	1	555	1	555	18.5	1.10566	1	-0.377887	1	0.63695	1	1.58793	1	-0.24444	0	-1.93511	0	-1.86441	0	-2.57455	0	-2.34035	0	-1.46693	0	-1.08754	0	0.195768	0	-3.12498	0	-2.43357	0	-2.67318	0
TCGA-VS-A9UZ-01	61	1	Stage IB1	0	Mucinous Adenocarcinoma of Endocervical Type	3	0	G2	0	0	0						0	2044	68.1333	-2.24104	0	-1.32579	0	0.40745	1	-1.90197	0	-0.71854	0	-0.70371	0	1.48659	0	-0.734947	0	2.26775	0	1.84317	1	3.67816	1	0.278568	1	2.85962	1	3.01583	1	2.27372	1
TCGA-VS-A9V0-01	58	1	Stage IB	0	Mucinous Adenocarcinoma of Endocervical Type	3	0	G3	1					1	0		0	573	19.1	1.27576	1	1.17891	1	2.00495	1	1.46933	1	-0.71544	0	-0.15351	1	-2.45961	0	-1.88805	0	0.959046	0	-1.52543	0	-1.25554	0	1.92297	1	2.86592	1	2.93253	1	2.71482	1
TCGA-VS-A9V1-01	46	1	Stage IVB	1	Mucinous Adenocarcinoma of Endocervical Type	3	0	G2	0							157	1	157	5.23333	-0.991638	0	0.265013	1	1.26005	1	0.254334	0	0.40406	1	1.69379	1	0.454493	0	0.315553	0	3.15445	1	-0.41393	0	2.26166	0	-0.342932	0	1.36422	1	1.39833	1	1.76792	1
TCGA-VS-A9V2-01	29	0	Stage IB1	0	Cervical Squamous Cell Carcinoma	1	1	G2	0	0	0			1	0		0	555	18.5	1.73016	1	-0.098487	1	0.50765	1	1.10563	1	1.16356	1	1.32199	1	3.37939	1	3.64575	1	2.50465	0	2.41357	1	5.16837	1	1.73397	1	1.00372	1	0.420235	0	2.12632	1
TCGA-VS-A9V3-01	62	1	Stage IVB	1	Cervical Squamous Cell Carcinoma	1	1	G3	1					1	0		0	540	18	-1.40974	0	-1.64429	0	-1.42025	0	0.140434	0	-0.22464	0	0.63449	1	1.47289	0	-0.503547	0	1.74935	0	1.13057	0	4.00897	1	-0.342932	0	-0.448976	0	-0.994065	0	0.348215	0
TCGA-VS-A9V4-01	63	1	Stage IVA	1	Mucinous Adenocarcinoma of Endocervical Type	3	0	G2	0					2	1	132	1	132	4.4	0.717562	1	1.45321	1	1.15415	1	0.0126343	0	0.68896	1	1.32579	1	2.20569	0	2.52565	1	3.56725	1	1.98647	1	4.49966	1	-0.342932	0	-3.41298	0	-0.632765	0	-0.577685	0
TCGA-VS-A9V5-01	50	1	Stage IIB	0	Mucinous Adenocarcinoma of Endocervical Type	3	0	G2	0					1	0	494	1	494	16.4667	-1.32084	0	0.773813	1	1.48605	1	-1.97467	0	-3.82174	0	-2.45011	0	-2.51681	0	-2.07105	0	-0.0508536	0	0.51147	0	5.30287	1	0.942868	1	2.32242	1	3.39053	1	3.08752	1
TCGA-VS-AA62-01	51	1	Stage IIB	0	Cervical Squamous Cell Carcinoma	1	1	G2	0					0	0	469	1	469	15.6333	1.23756	1	-0.297687	1	1.07015	1	0.262834	0	-1.56464	0	-0.82261	0	1.45839	0	2.16995	0	1.77245	0	-1.39513	0	0.530265	0	-0.342932	0	-1.56988	0	-1.23187	0	-0.830485	0
TCGA-WL-A834-01	57	1			Cervical Squamous Cell Carcinoma	1	1	G3	1	4	1	PRESENT	1	1	0		0	791	26.3667	0.951462	1	0.483613	1	0.76585	1	0.831234	1	0.86926	1	0.81869	1	3.06309	1	3.21015	1	2.20745	0	1.99227	1	2.97297	1	2.20777	1	1.16002	1	1.28513	1	1.02762	0
TCGA-XS-A8TJ-01	41	0	Stage IB1	0	Cervical Squamous Cell Carcinoma	1	1	G2	0	5	1	PRESENT	1	0	0		0	890	29.6667	0.708862	1	-1.40709	0	-0.0892502	0	0.721234	1	0.16426	0	0.72859	1	3.43969	1	3.00865	1	2.78775	1	1.56597	0	2.20546	0	3.66657	1	0.920924	1	1.47663	1	1.62472	1
TCGA-ZJ-A8QO-01	73	1			Cervical Squamous Cell Carcinoma	1	1										0			-0.772838	0	-0.798787	0	0.68485	1	0.826634	1	-0.85824	0	-0.49151	0	1.23619	0	2.67485	1	1.71285	0	-0.32563	0	1.06886	0	-0.342932	0	-1.14888	0	-1.44847	0	-0.598285	0
TCGA-ZJ-A8QQ-01	24	0	Stage IIB	0	Cervical Squamous Cell Carcinoma	1	1	GX						0	0		0	2056	68.5333	1.32456	1	-0.721987	0	1.13685	1	1.51463	1	-0.56234	0	-0.59241	0	2.82009	1	0.910553	0	-0.896954	0	-1.02133	0	1.14716	0	0.178368	0	-2.03628	0	-0.507665	0	0.675115	0
TCGA-ZJ-A8QR-01	38	0	Stage I	0	Cervical Squamous Cell Carcinoma	1	1	GX						0	0	582	1	582	19.4	1.21066	1	-0.395187	1	0.31715	1	1.73573	1	0.94126	1	-0.26861	1	1.38559	0	2.28575	0	1.81985	0	1.65917	1	3.60716	1	1.89687	1	0.521824	0	-0.178465	0	0.912215	0
TCGA-ZJ-AAX4-01	85	1	Stage II	0	Cervical Squamous Cell Carcinoma	1	1	G3	1	0	0	PRESENT	1				0	21	0.7	1.25136	1	0.131613	1	0.0213498	0	0.600134	0	0.62076	1	0.60629	1	3.14619	1	1.77735	0	-0.627454	0	-1.19343	0	0.718365	0	0.346268	1	-1.88148	0	-1.83577	0	0.524515	0
TCGA-ZJ-AAX8-01	58	1	Stage IIIB	1	Cervical Squamous Cell Carcinoma	1	1	G2	0								0			0.744262	1	-1.32119	0	-0.72325	0	0.285434	0	0.21876	1	0.07559	1	3.04659	1	-0.894947	0	2.30855	0	2.02437	1	3.80057	1	1.07027	1	1.83352	1	1.14273	1	2.14132	1
TCGA-ZJ-AAXA-01	64	1	Stage IB1	0	Cervical Squamous Cell Carcinoma	1	1	G2	0								0	43	1.43333	-0.156738	0	-1.17459	0	-0.15375	0	1.42203	1	1.12306	1	0.30959	1	2.97679	1	2.31615	0	1.49725	0	-0.14203	0	0.725665	0	-0.342932	0	-2.97378	0	-3.71317	0	-3.02988	0
TCGA-ZJ-AAXB-01	42	0	Stage IB2	0	Endocervical Adenocarcinoma of the Usual Type	2	0	G3	1								0			-1.12264	0	-0.675587	0	-0.0109502	0	0.0837343	0	-1.01844	0	-0.99921	0	2.33819	0	3.18205	1	2.61715	1	3.30617	1	2.73276	0	-0.342932	0	2.26522	1	1.85293	1	3.09312	1
TCGA-ZJ-AAXD-01	35	0	Stage IIIB	1	Cervical Squamous Cell Carcinoma	1	1	G2	0								0			-0.184338	0	0.685913	1	0.27625	1	0.654634	0	0.95706	1	1.09879	1	3.38529	1	3.00755	1	2.93045	1	3.40907	1	5.43836	1	0.595568	1	1.38962	1	1.93133	1	2.84332	1
TCGA-ZJ-AAXF-01	62	1	Stage IIB	0	Cervical Squamous Cell Carcinoma	1	1	G3	1								0			0.642262	1	0.258413	1	0.73105	1	1.39653	1	0.79476	1	0.21259	1	3.54239	1	3.40955	1	3.10735	1	2.76527	1	4.41067	1	0.398668	1	0.828725	1	0.100935	0	0.628215	0
TCGA-ZJ-AAXJ-01	43	0	Stage IIB	0	Cervical Squamous Cell Carcinoma	1	1										0			-0.0101378	0	0.343813	1	0.30185	1	0.312434	0	-0.65564	0	-3.14301	0	1.51019	0	3.28015	1	3.24375	1	3.20107	1	4.49427	1	1.42857	1	2.23632	1	1.52973	1	1.65652	1
TCGA-ZJ-AAXN-01	34	0	Stage IB2	0	Cervical Squamous Cell Carcinoma	1	1										0			1.94026	1	-0.033487	1	1.01315	1	1.56513	1	-1.28884	0	-3.99481	0	-0.0911066	0	1.96115	0	1.48995	0	-0.86073	0	0.819565	0	-0.342932	0	-2.34938	0	-1.59567	0	-0.488885	0
TCGA-ZJ-AAXT-01	54	1	Stage IIIB	1	Cervical Squamous Cell Carcinoma	1	1	G2	0								0			-0.697238	0	-1.49029	0	-1.08505	0	-0.586266	0	-1.08904	0	-0.61721	0	2.70259	1	3.34625	1	2.20455	0	2.63367	1	4.97926	1	0.547668	1	1.12412	1	1.68133	1	0.980515	0
TCGA-ZJ-AAXU-01	51	1	Stage IIB	0	Cervical Squamous Cell Carcinoma	1	1	G2	0								0	5	0.166667	-1.09044	0	-2.00659	0	-2.12145	0	-1.02537	0	-1.69664	0	-2.22521	0	1.81449	0	1.90945	0	1.20605	0	0.30627	0	1.07296	0	-0.342932	0	0.254824	0	-0.0304653	0	1.67082	1
TCGA-ZJ-AB0H-01	48	1	Stage IIIB	1	Cervical Squamous Cell Carcinoma	1	1										0			1.10056	1	-0.285087	1	-0.42395	0	0.253634	0	-0.48264	0	-0.19771	1	2.08269	0	2.27735	0	2.33915	0	2.62337	1	4.43746	1	0.803468	1	1.60042	1	1.18343	1	1.54152	1
TCGA-ZJ-AB0I-01	25	0	Stage IIB	0	Cervical Squamous Cell Carcinoma	1	1										0			1.62526	1	0.547813	1	0.51555	1	1.21523	1	0.50666	1	0.40249	1	3.04469	1	2.90025	1	3.36955	1	3.00457	1	4.08657	1	0.801568	1	-1.46938	0	-0.771765	0	0.704615	0
TCGA-ZX-AA5X-01	64	1	Stage IIIB	1	Cervical Squamous Cell Carcinoma	1	1	G2	0			ABSENT	0	1	0		0	119	3.96667	0.389162	1	0.170613	1	-0.0401502	0	0.312934	0	0.28396	1	0.35329	1	1.37509	0	2.66925	1	2.72655	1	2.21047	1	4.20427	1	-0.342932	0	0.978624	1	0.999635	1	1.32882	1
[truncated: 48 more columns]

## Sheet: Sheet1
TCGA-VS-A9UA-01	TCGA-VS-A9UA-01	60	Stage IIIA	Cervical Squamous Cell Carcinoma	G3			2		867
TCGA-HG-A9SC-01	TCGA-HG-A9SC-01	49	Stage IIB	Adenosquamous	G3		PRESENT	0		504
TCGA-VS-A9U6-01	TCGA-VS-A9U6-01	52	Stage IVB	Cervical Squamous Cell Carcinoma	GX			1		1320
TCGA-ZJ-AAXI-01	TCGA-ZJ-AAXI-01	67	Stage IIB	Cervical Squamous Cell Carcinoma	G2
TCGA-EK-A2RD-01	TCGA-EK-A2RD-01	47	Stage IB1	Cervical Squamous Cell Carcinoma	G2		ABSENT	0		2
